# Supplementary material for: The Human Pleiotropic Map of GWAS Associations and Therapeutic Implications
Source: bioRxiv. 2026 May 1:2026.04.28.721048. Preprint. [Version 1] doi: 10.64898/2026.04.28.721048 (PMC13142515; doi:10.64898/2026.04.28.721048)
Supplement: Supplement 1 — Supplementary Table 1 | GWAS studies included in the analysis. List of all GWAS data sources analysed, including national biobanks (UK Biobank, FinnGen R12, VA Million Veteran Program Biobank, BioBank Japan, China Kadoorie Biobank, deCODE, Mexico City Prospective Study, Estonian Biobank), large disease cohorts and meta-analyses (CARDIoGRAM, DIAGRAM, GIANT, INTERVAL, CHARGE, IIBDGC, PGC), and their key metadata (study identifier, number of samples, ancestry, trait ontology mapping, therapeutic area assignment). Supplementary Table 2 | Lead variants with discordant pleiotropic effects. The 31 lead variants (out of 135 with lead vPS≥10) showing beta-effect directionality agreement<0.8, with associated gene symbols, variant identifiers, number of associated diseases, number of associated therapeutic areas, directional concordance score, and selected trait associations in both directions. Supplementary Table 3 | Gene set enrichment analysis results for disease-associated and pleiotropic genes. Full results of gene set enrichment analysis (GSEA) using Reactome and KEGG gene sets (WebGestalt/ blitzGSEA), with normalised enrichment score (NES), nominal P, and FDR-adjusted q-value for all 312 significantly enriched pathways (FDR<0.05). Columns: pathway identifier, pathway name, database, gene set size, NES, P, FDR. Supplementary Table 4 | Association between continuous gPS and membership in gene sets. Log-odds estimates from logistic regression testing the association between continuous gene-level pleiotropy score (gPS) and membership in 21 gene sets representing varying degrees of constraint and functional roles. Columns: gene set name, gene set category, number of genes in the gene set, percentage overlapping with GWAS genes, log-odds estimate, standard error, P, FDR-adjusted q-value, significance after multiple testing correction. Supplementary Table 5 | All target–indication pairs from ChEMBL with GWAS genetic support annotation. All 37,377 target–indication (T–I) pairs [file media-1.xlsx]

## Sheet: ST1
Supplementary Table 1 | List of all GWAS studies included in the Gentropy analysis.
studyId	Unique study identifier (e.g., GWAS Catalog accession for GCST studies, FinnGen study code).
traitFromSource	Trait label as provided by the original data source.
traitFromSourceMappedIds	EFO/MONDO ontology identifiers mapped from the source trait.
diseaseIds	Curated disease ontology identifiers used for downstream analysis and therapeutic area assignment.
pubmedId	PubMed identifier of the associated publication.
publicationDate	Publication date (YYYY-MM-DD).
nCases	Number of cases (binary traits; 0 for quantitative traits).
nControls	Number of controls (binary traits; 0 for quantitative traits).
nSamples	Total number of samples.
cohorts	Cohort identifiers contributing to the study (e.g., UKB = UK Biobank, HGI = COVID-19 Host Genetics Initiative).
qualityControls	Quality control flags applied during harmonisation.
analysisFlags	Flags indicating non-standard study designs (e.g., multivariate, ExWAS, non-additive model, metabolite).
studyId	traitFromSource	traitFromSourceMappedIds	diseaseIds	pubmedId	publicationDate	nCases	nControls	nSamples	cohorts	qualityControls	analysisFlags
GCST90565135	Irritable bowel syndrome or COVID-19 susceptibility / hospitalization (MTAG)	['EFO_0000555', 'MONDO_0100096']	['MONDO_0100096', 'EFO_0000555']	39620219	2024-11-15	218864	5300627	5519491	['HGI', 'NR']	['Harmonized summary statistics are not available or empty']	[]
GCST90446228	Leukocyte telomere length or COVID-19 infection (MTAG)	['MONDO_0100096', 'OBA_0003784']	['OBA_0003784', 'MONDO_0100096']	38882679	2024-05-10	122616	2475240	3070030	['UKB', 'HGI']	['Harmonized summary statistics are not available or empty']	[]
GCST90399839	COVID-19 infection or BMI (pleiotropy)	['EFO_0004340', 'MONDO_0100096']	['MONDO_0100096', 'EFO_0004340']	38352709	2024-01-30	122616	2475240	2985505	['NR']	['Harmonized summary statistics are not available or empty']	[]
GCST90270935	COVID-19 (hospitalized covid vs population)	['MONDO_0100096']	['MONDO_0100096']	37198478	2023-05-17	41923	2927761	2974917	['GenOMICC', 'other', 'HGI', '23andMe']	['Harmonized summary statistics are not available or empty']	[]
GCST000337_7	Quantitative traits	['EFO_0004574']	['EFO_0004574']	19197348	2009-02-06	0	0	2906		['Harmonized summary statistics are not available or empty']	[]
GCST90296445	Major depressive disorder or COVID-19 infection (pleiotropy)	['MONDO_0002009', 'MONDO_0100096']	['MONDO_0100096', 'MONDO_0002009']	37426090	2023-06-23	177687	2706631	2884318	['HGI', 'NR']	['Harmonized summary statistics are not available or empty']	[]
GCST001945	Body mass index in asthmatics	['EFO_0004340']	['EFO_0004340']	23517042	2013-04-01	0	0	6151		['Harmonized summary statistics are not available or empty']	[]
GCST003171	Visceral adipose tissue	['OBA_2045224']	['OBA_2045224']	26480920	2015-10-20	0	0	2513		['Harmonized summary statistics are not available or empty']	[]
GCST90134597	COVID-19 (hospitalized vs population)	['MONDO_0100096']	['MONDO_0100096']	35922517	2022-08-03	24443	2821781	2861299	['23ANDME', 'Estonia', 'FinnGen', 'G&H', 'PMB', 'UKB', 'MVP', 'CHOP', 'QBB', 'other']	['Harmonized summary statistics are not available or empty']	[]
GCST004385	Systolic blood pressure	['EFO_0006335']	['EFO_0006335']	28498854	2017-05-12	0	0	31155		['Harmonized summary statistics are not available or empty']	[]
GCST90296487	Breast cancer or COVID-19 infection (pleiotropy)	['MONDO_0007254', 'MONDO_0100096']	['MONDO_0100096', 'MONDO_0007254']	37636041	2023-07-29	256000	2589029	2845029	['BCAC', 'NR', 'HGI']	['Harmonized summary statistics are not available or empty']	[]
GCST008773	Birth weight or body mass index (pleiotropy)	['EFO_0004340', 'EFO_0004344']	['EFO_0004344', 'EFO_0004340']	30858448	2019-03-11	0	0	493005		['Harmonized summary statistics are not available or empty']	[]
GCST008807	Smoking behaviour (age at first cigarette)	['EFO_0010126']	['EFO_0010126']	30679032	2018-12-06	0	0	2705		['Harmonized summary statistics are not available or empty']	[]
GCST009613	HDL cholesterol levels x loop diuretics use interaction	['EFO_0004612', 'GO_0036270']	['EFO_0004612', 'GO_0036270']	31806883	2019-12-06	0	0	38834		['Harmonized summary statistics are not available or empty']	[]
GCST010063_2	Physiological traits	['EFO_0004338']	['EFO_0004338']	31902109	2020-01-04	0	0	6835		['Harmonized summary statistics are not available or empty']	[]
GCST010316	Serum docosahexaenoic fatty acid concentration in metabolic syndrome	['EFO_0007761']	['EFO_0007761']	31991592	2020-01-24	0	0	426		['Harmonized summary statistics are not available or empty']	[]
GCST011885	B cell lymphocyte profile difference (1 day post influenza vaccination)	['EFO_0004587', 'EFO_0004645']	['EFO_0004587', 'EFO_0004645']	33230199	2020-11-23	0	0	298		['Harmonized summary statistics are not available or empty']	[]
GCST90004667	rfMRI connectivity (ICA25 edge 24)	['OBA_2045295']	['OBA_2045295']	33875891	2021-04-19	0	0	21081	['UKB']	[]	[]
GCST90004895	rfMRI connectivity (ICA100 edge 42)	['OBA_2045295']	['OBA_2045295']	33875891	2021-04-19	0	0	21081	['UKB']	[]	[]
GCST90005256	rfMRI connectivity (ICA100 edge 403)	['OBA_2045295']	['OBA_2045295']	33875891	2021-04-19	0	0	21081	['UKB']	[]	[]
GCST90005809	rfMRI connectivity (ICA100 edge 956)	['OBA_2045295']	['OBA_2045295']	33875891	2021-04-19	0	0	21081	['UKB']	[]	[]
GCST90024510	Sphingomyelin (d18:1/23:0) levels/Sphingomyelin (d17:1/24:0) levels	['EFO_0010118']	['EFO_0010118']	35668104	2022-06-06	0	0	4492	['BHS']	[]	['Metabolite']
GCST90024818	Lysoalkenylphosphatidylcholine (P-20:0) levels	['EFO_0010226']	['EFO_0010226']	35668104	2022-06-06	0	0	6057	['BHS', 'ADNI', 'AIBL']	[]	['Metabolite']
GCST90025246	Cholesteryl ester (20:1) levels	['EFO_0021439']	['EFO_0021439']	35668104	2022-06-06	0	0	4492	['BHS']	[]	['Metabolite']
GCST90103431	COVID-19 (severe vs negative or unknown)	['MONDO_0100096']	['MONDO_0100096']	35241825	2022-03-03	8736	2758480	2767216	['UKB', 'GHS', 'PMB', 'other']	['Harmonized summary statistics are not available or empty']	[]
GCST90296493	Endometrial cancer or COVID-19 infection (pleiotropy)	['MONDO_0011962', 'MONDO_0100096']	['MONDO_0100096', 'MONDO_0011962']	37636041	2023-07-29	135522	2584219	2719741	['other', 'E2C2', 'UKB', 'HGI']	['Harmonized summary statistics are not available or empty']	[]
GCST90060283	Phosphatidylcholine_33:1_[M+H]1+/Phosphatidylethanolamine_36:1_[M+H]1+/Phosphatidate_38:2_[M+NH4]1+ levels	['EFO_0010226']	['EFO_0010226']	34503513	2021-09-10	0	0	13814	['INTERVAL']	['The number of SNPs in the study is below the expected threshold']	['Metabolite']
GCST90134598	SARS-CoV-2 infection	['MONDO_0100096']	['MONDO_0100096']	35922517	2022-08-03	124481	2559529	2700931	['23ANDME', 'WGHS', 'Estonia', 'FinnGen', 'G&H', 'PMB', 'UKB', 'MVP', 'OTHER']	['Harmonized summary statistics are not available or empty']	[]
GCST90296490	Ovarian cancer or COVID-19 infection (pleiotropy)	['EFO_0001075', 'MONDO_0100096']	['EFO_0001075', 'MONDO_0100096']	37636041	2023-07-29	145022	2516181	2661203	['OCAC', 'HGI']	['Harmonized summary statistics are not available or empty']	[]
GCST90255369	COVID-19 infection or rheumatoid arthritis (MTAG)	['EFO_0000685', 'MONDO_0100096']	['EFO_0000685', 'MONDO_0100096']	36762574	2023-02-10	136977	2519163	2656140	['NR']	['Harmonized summary statistics are not available or empty']	[]
GCST90278684	COVID-19 with respiratory failure	['EFO_0009686', 'MONDO_0100096']	['EFO_0009686', 'MONDO_0100096']	35848942	2022-11-01	28934	2612586	2641520	['Other']	['Harmonized summary statistics are not available or empty']	[]
GCST90255372	COVID-19 infection or systemic lupus erythematosus (MTAG)	['MONDO_0007915', 'MONDO_0100096']	['MONDO_0100096', 'MONDO_0007915']	36762574	2023-02-10	129835	2491231	2621066	['NR']	['Harmonized summary statistics are not available or empty']	[]
GCST90134601	SARS-CoV-2 infection	['MONDO_0100096']	['MONDO_0100096']	35922517	2022-08-03	111509	2458261	2586691	['WGHS', 'Estonia', 'FinnGen', 'G&H', 'PMB', 'UKB', 'MVP', 'OTHER']	[]	[]
GCST90092960	Free cholesterol levels in small LDL	['EFO_0004611', 'EFO_0008591']	['EFO_0004611', 'EFO_0008591']	35213538	2022-02-25	0	0	115082	['UKB']	[]	['Metabolite']
GCST90092976	Phospholipid levels in small VLDL	['EFO_0004639']	['EFO_0004639']	35213538	2022-02-25	0	0	115082	['UKB']	[]	['Metabolite']
GCST90446229	Leukocyte telomere length or COVID-19 hospitalization (MTAG)	['MONDO_0100096', 'OBA_0003784']	['OBA_0003784', 'MONDO_0100096']	38882679	2024-05-10	35519	2062805	2570498	['UKB', 'HGI']	['Harmonized summary statistics are not available or empty']	[]
GCST90100772	Calreticulin levels	['EFO_0020221']	['EFO_0020221']	28240269	2017-02-27	0	0	997	['KORA']	['Harmonized summary statistics are not available or empty']	[]
GCST90100840	Coagulation Factor X levels	['OBA_2050298']	['OBA_2050298']	28240269	2017-02-27	0	0	997	['KORA']	['Harmonized summary statistics are not available or empty']	[]
GCST90101704	Vitamin K-dependent protein C levels	['EFO_0008318']	['EFO_0008318']	28240269	2017-02-27	0	0	997	['KORA']	['Harmonized summary statistics are not available or empty']	[]
GCST90102037	Phosphatidylcholines (34:1E)1 levels	['EFO_0010226']	['EFO_0010226']	35393526	2022-04-07	0	0	650	['AMISH']	['Harmonized summary statistics are not available or empty']	[]
GCST90102136	Sphingomyelin (d41:2)B levels	['EFO_0010118']	['EFO_0010118']	35393526	2022-04-07	0	0	650	['AMISH']	['Harmonized summary statistics are not available or empty']	[]
GCST90492734	Type 2 diabetes	['MONDO_0005148']	['MONDO_0005148']	38374256	2024-02-19	428452	2107149	2535601	['MVP', 'DIAMANTE', 'other']	['Harmonized summary statistics are not available or empty']	[]
GCST90132665	Triglyceride levels in large VLDL	['EFO_0004530']	['EFO_0004530']	27005778	2016-03-23	0	0	21239	['EGCUT', 'ERF', 'FTC', 'FINRISK', 'COROGENE', 'GenMets', 'HBCS', 'KORA', 'LLS', 'NTR', 'NFBC', 'YFS']	[]	['Metabolite']
GCST90134513	Liver enzyme levels (gamma-glutamyl transferase)	['EFO_0004532']	['EFO_0004532']	35810165	2022-07-09	0	0	5694	['UKB']	['Harmonized summary statistics are not available or empty']	[]
GCST90139426	N-acetyltryptophan levels	['EFO_0800018']	['EFO_0800018']	35347128	2022-03-28	0	0	6136	['METSIM']	['Harmonized summary statistics are not available or empty']	[]
GCST90140180	Valerate (5:0) levels	['EFO_0800603']	['EFO_0800603']	35347128	2022-03-28	0	0	6136	['METSIM']	['Harmonized summary statistics are not available or empty']	[]
GCST90176401	Metabolite peak levels (QI10330)	['EFO_0004725']	['EFO_0004725']	35995766	2022-08-22	0	0	2466	['JHS']	['Harmonized summary statistics are not available or empty']	['Metabolite']
GCST90178549	Metabolite peak levels (QI9508)	['EFO_0004725']	['EFO_0004725']	35995766	2022-08-22	0	0	2466	['JHS']	['Harmonized summary statistics are not available or empty']	['Metabolite']
GCST90200802	Histidine to pyruvate ratio	['EFO_0022223']	['EFO_0022223']	36635386	2023-01-12	0	0	8241	['CLSA']	[]	['Metabolite']
GCST90203639	N-acetyl-isoputreanine levels	['EFO_0800107']	['EFO_0800107']	36635386	2023-01-12	0	0	107	['CLSA']	[]	['Metabolite']
GCST90243549	X-09108 levels	['EFO_0021209']	['EFO_0021209']	24816252	2014-05-11	0	0	6910	['TwinsUK', 'KORA']	[]	['Metabolite']
GCST90245469	Umbelliferone sulfate levels	['EFO_0801006']	['EFO_0801006']	36357675	2022-11-10	0	0	14296	['INTERVAL', 'EPIC-Norfolk']	['Harmonized summary statistics are not available or empty']	[]
GCST90247720	GDNF family receptor alpha-2 levels	['EFO_0008138']	['EFO_0008138']	34648354	2021-11-12	0	0	10708	['other']	['Harmonized summary statistics are not available or empty']	[]
GCST90248130	Isthmin-1 levels	['EFO_0801737']	['EFO_0801737']	34648354	2021-11-12	0	0	10708	['other']	['Harmonized summary statistics are not available or empty']	[]
GCST90248883	Protocadherin beta-2 levels	['EFO_0801975']	['EFO_0801975']	34648354	2021-11-12	0	0	10708	['other']	['Harmonized summary statistics are not available or empty']	[]
GCST90257394	C24:1 Sphingomyelin levels in chronic kidney disease	['EFO_0010118']	['EFO_0010118']	35120996	2022-02-01	0	0	822	['CRIC']	[]	['Metabolite']
GCST90265281	Urine glyco-beta-muricholate** levels in chronic kidney disease	['EFO_0800569']	['EFO_0800569']	37277652	2023-06-05	0	0	4179	['GCKD']	[]	['Metabolite']
GCST90265315	Urine guanidinoacetate levels in chronic kidney disease	['EFO_0800135']	['EFO_0800135']	37277652	2023-06-05	0	0	4911	['GCKD']	[]	['Metabolite']
GCST90265857	Plasma pregnanediol-3-glucuronide levels in chronic kidney disease	['EFO_0800341']	['EFO_0800341']	37277652	2023-06-05	0	0	4539	['GCKD']	[]	['Metabolite']
GCST90266402	Plasma X-17361 levels in chronic kidney disease	['EFO_0800778']	['EFO_0800778']	37277652	2023-06-05	0	0	1915	['GCKD']	['The number of SNPs in the study is below the expected threshold']	['Metabolite']
GCST90274633	Eicosanoid 5(S) HETrE b levels	['EFO_0020044']	['EFO_0020044']	37524825	2023-07-31	0	0	6496	['ARIC']	[]	['Metabolite']
GCST90279745	Plasma metabolome feature (hilic_1645)	['EFO_0005664']	['EFO_0005664']	36482414	2022-12-08	0	0	441	['other']	['Harmonized summary statistics are not available or empty']	[]
GCST90280100	Plasma metabolome feature (hilic_3705)	['EFO_0005664']	['EFO_0005664']	36482414	2022-12-08	0	0	441	['other']	['Harmonized summary statistics are not available or empty']	[]
GCST90280566	Plasma metabolome feature (hilic_6261) (Atractyloside I)	['EFO_0803484']	['EFO_0803484']	36482414	2022-12-08	0	0	441	['other']	['Harmonized summary statistics are not available or empty']	[]
GCST90308590	Parkinson's disease	['MONDO_0005180']	['MONDO_0005180']	38155330	2023-12-28	67667	2458063	2525730	['FinnGen', '23andMe', 'NR']	['Harmonized summary statistics are not available or empty']	[]
GCST90293608	Seropositivity for clostridiales peptide (agilent_91231)	['EFO_0803616']	['EFO_0803616']	37164013	2023-04-25	0	0	1745	['Lifelines', 'other']	['Harmonized summary statistics are not available or empty']	[]
GCST90293757	Seropositivity for enterobacteriaceae peptide (agilent_226618)	['EFO_0803619']	['EFO_0803619']	37164013	2023-04-25	0	0	1745	['Lifelines', 'other']	['Harmonized summary statistics are not available or empty']	[]
GCST90295554	Seropositivity for staphylococcus aureus peptide (agilent_241827)	['EFO_0803650']	['EFO_0803650']	37164013	2023-04-25	0	0	1745	['Lifelines', 'other']	['Harmonized summary statistics are not available or empty']	[]
GCST90295599	Seropositivity for staphylococcus aureus subsp. aureus MRSA252 peptide (agilent_49012)	['EFO_0803650']	['EFO_0803650']	37164013	2023-04-25	0	0	1745	['Lifelines', 'other']	['Harmonized summary statistics are not available or empty']	[]
GCST90320653	T1 brain MRIs Unsupervised Deep learning derived Imaging Phenotypes (dimension 90)	['OBA_2045210']	['OBA_2045210']	38580839	2024-04-05	0	0	22960	['UKB']	[]	[]
GCST90320755	T1 brain MRIs Unsupervised Deep learning derived Imaging Phenotypes (dimension 64)	['OBA_2045210']	['OBA_2045210']	38580839	2024-04-05	0	0	12405	['UKB']	[]	[]
GCST90335165	Diastolic blood pressure (BMI adjusted)	['EFO_0006336']	['EFO_0006336']	39048560	2024-07-24	0	0	100453	['CKB']	[]	[]
GCST90385851	T1 FreeSurfer pial rh superiortemporal area	['EFO_0004346']	['EFO_0004346']	38811844	2024-05-29	0	0	7058	['CHIMGEN']	[]	[]
GCST90386232	REST UKBBICA NET100 0378	['EFO_0004346']	['EFO_0004346']	38811844	2024-05-29	0	0	7058	['CHIMGEN']	[]	[]
GCST90387520	T1 CAT volume L LeftAmygdala	['EFO_0004346']	['EFO_0004346']	38811844	2024-05-29	0	0	40282	['UKB', 'CHIMGEN']	[]	[]
GCST90387550	T1 CAT volume L X	['EFO_0004346']	['EFO_0004346']	38811844	2024-05-29	0	0	40282	['UKB', 'CHIMGEN']	[]	[]
GCST90388157	T1 FreeSurfer a2009s lh G&S occipital inf thickness	['EFO_0004346']	['EFO_0004346']	38811844	2024-05-29	0	0	40282	['UKB', 'CHIMGEN']	[]	[]
GCST90388441	T1 FreeSurfer a2009s rh S orbital-H Shaped thickness	['EFO_0004346']	['EFO_0004346']	38811844	2024-05-29	0	0	40282	['UKB', 'CHIMGEN']	[]	[]
GCST90389256	T1 FreeSurfer pial rh pericalcarine area	['EFO_0004346']	['EFO_0004346']	38811844	2024-05-29	0	0	40282	['UKB', 'CHIMGEN']	[]	[]
GCST90389866	REST UKBBICA NET100 0598	['EFO_0004346']	['EFO_0004346']	38811844	2024-05-29	0	0	40282	['UKB', 'CHIMGEN']	[]	[]
GCST90389965	REST UKBBICA NET100 0697	['EFO_0004346']	['EFO_0004346']	38811844	2024-05-29	0	0	40282	['UKB', 'CHIMGEN']	[]	[]
GCST90390444	REST UKBBICA NET100 1176	['EFO_0004346']	['EFO_0004346']	38811844	2024-05-29	0	0	40282	['UKB', 'CHIMGEN']	[]	[]
GCST90390590	REST UKBBICA NET100 1322	['EFO_0004346']	['EFO_0004346']	38811844	2024-05-29	0	0	40282	['UKB', 'CHIMGEN']	[]	[]
GCST90431831	Right brain hemisphere region V6 cortical thickness	['EFO_0004346']	['EFO_0004346']	39271676	2024-09-13	0	0	14255	['UKB']	[]	[]
GCST90431870	Right brain hemisphere region 7AL cortical thickness	['EFO_0004346']	['EFO_0004346']	39271676	2024-09-13	0	0	14255	['UKB']	[]	[]
GCST90432681	Cadherin-2 levels	['EFO_0020212']	['EFO_0020212']	37794183	2023-10-04	0	0	46327	['UKB-PPP']	['Harmonized summary statistics are not available or empty']	[]
GCST90432867	Corticotropin-releasing factor receptor 1 levels	['OBA_2051329']	['OBA_2051329']	37794183	2023-10-04	0	0	46327	['UKB-PPP']	['Harmonized summary statistics are not available or empty']	[]
GCST90432914	Dipeptidyl peptidase 1 levels	['EFO_0020325']	['EFO_0020325']	37794183	2023-10-04	0	0	46327	['UKB-PPP']	['Harmonized summary statistics are not available or empty']	[]
GCST90434223	Peptidase inhibitor 16 levels	['OBA_2051623']	['OBA_2051623']	37794183	2023-10-04	0	0	46327	['UKB-PPP']	['Harmonized summary statistics are not available or empty']	[]
GCST90434371	Receptor-type tyrosine-protein phosphatase beta levels	['OBA_2051658']	['OBA_2051658']	37794183	2023-10-04	0	0	46327	['UKB-PPP']	['Harmonized summary statistics are not available or empty']	[]
GCST90399841	Hospitalized COVID-19 or BMI (pleiotropy)	['EFO_0004340', 'MONDO_0100096']	['MONDO_0100096', 'EFO_0004340']	38352709	2024-01-30	32519	2062805	2482973	['NR']	['Harmonized summary statistics are not available or empty']	[]
GCST90454822	Patterns of brain structural covariance (C512_180)	['OBA_2045210']	['OBA_2045210']	38127979	2023-12-21	0	0	33541	['UKB']	['Harmonized summary statistics are not available or empty']	[]
GCST90454878	Patterns of brain structural covariance (C512_303)	['OBA_2045210']	['OBA_2045210']	38127979	2023-12-21	0	0	33541	['UKB']	['Harmonized summary statistics are not available or empty']	[]
GCST90455137	Patterns of brain structural covariance (C1024_434)	['OBA_2045210']	['OBA_2045210']	38127979	2023-12-21	0	0	33541	['UKB']	['Harmonized summary statistics are not available or empty']	[]
GCST90475030	Volume of right cortical nucleus	['OBA_2050034']	['OBA_2050034']	40097784	2025-03-17	0	0	18575	['UKB']	[]	[]
GCST90026534	Smoking status (ever vs never smokers)	['EFO_0006527']	['EFO_0006527']	34275906	2021-07-15	863802	1569209	2433011		['Harmonized summary statistics are not available or empty']	[]
GCST90134284	Osteoarthritis	['MONDO_0005178']	['MONDO_0005178']	36411363	2022-11-21	700125	1721745	2421870	['UKBB ', ' MVP']	[]	[]
GCST90134290	Osteoarthritis	['MONDO_0005178']	['MONDO_0005178']	36411363	2022-11-21	700125	1721745	2421870	['UKBB ', ' MVP']	[]	[]
GCST90296444	Major depressive disorder or hospitalized COVID-19 (pleiotropy)	['MONDO_0002009', 'MONDO_0100096']	['MONDO_0100096', 'MONDO_0002009']	37426090	2023-06-23	89349	2294081	2383430	['HGI', 'NR']	['Harmonized summary statistics are not available or empty']	[]
GCST90131901	Insomnia	['EFO_0004698']	['EFO_0004698']	35835914	2022-07-14	593724	1771286	2365010	['UKB', '23andMe']	['Harmonized summary statistics are not available or empty']	[]
GCST90455657	Heart failure	['EFO_0003144']	['EFO_0003144']	40195560	2025-04-07	207346	2151210	2358556	['HERMES', 'MVP', 'FinnGen', 'BBJ', 'CKB', 'eMERGE', 'MyCode', 'PMB', 'BioMe', 'UCLA']	[]	[]
GCST90568931	Gut microbiome abundance (class Ruminococcus sp. 4 (at 1 year) x Winter Birth (Dec-Feb) interaction	['EFO_0007874', 'EFO_0008360']	['EFO_0007874', 'EFO_0008360']	40187613	2025-04-03	0	0	688	['CHILD']	['Harmonized summary statistics are not available or empty']	[]
GCST90568988	Gut microbiome abundance (class Bacteroides sp. 8 (at 1 year) x Winter Birth (Dec-Feb) interaction	['EFO_0007874', 'EFO_0008360']	['EFO_0007874', 'EFO_0008360']	40187613	2025-04-03	0	0	688	['CHILD']	['Harmonized summary statistics are not available or empty']	[]
GCST90134286	Osteoarthritis	['MONDO_0005178']	['MONDO_0005178']	36411363	2022-11-21	667530	1679690	2347220	['UKBB ', ' MVP']	[]	[]
GCST90296488	Breast cancer or hospitalized COVID-19 (pleiotropy)	['MONDO_0007254', 'MONDO_0100096']	['MONDO_0100096', 'MONDO_0007254']	37636041	2023-07-29	165903	2176594	2342497	['BCAC', 'NR', 'HGI']	['Harmonized summary statistics are not available or empty']	[]
GCST90204201	Atrial fibrillation	['EFO_0000275']	['EFO_0000275']	36653681	2023-01-19	145554	2193634	2339188	['BBJ', 'AFGen', 'HUNT', 'deCODE', 'DiscovEHR', 'MGI', 'UKB', 'FINNGEN']	[]	[]
GCST000684	Attention deficit hyperactivity disorder	['EFO_0003888']	['EFO_0003888']	20732626	2010-05-14	0	0	735		['Harmonized summary statistics are not available or empty']	[]
GCST000779	Depression (quantitative trait)	['MONDO_0002009']	['MONDO_0002009']	20800221	2010-08-25	0	0	4811		['Harmonized summary statistics are not available or empty']	[]
GCST001163	Urate levels	['EFO_0004531']	['EFO_0004531']	21768215	2011-07-18	0	0	8651		['Harmonized summary statistics are not available or empty']	[]
GCST90296494	Endometrial cancer or hospitalized COVID-19 (pleiotropy)	['MONDO_0011962', 'MONDO_0100096']	['MONDO_0100096', 'MONDO_0011962']	37636041	2023-07-29	45425	2171784	2217209	['other', 'E2C2', 'UKB', 'HGI']	['Harmonized summary statistics are not available or empty']	[]
GCST002611	Expressive vocabulary in infants	['EFO_0006316']	['EFO_0006316']	25226531	2014-09-16	0	0	13150		['Harmonized summary statistics are not available or empty']	[]
GCST002837	Change in intraocular pressure in response to steroid treatment (triamcinolone acetonide)	['EFO_0006956', 'OBA_2040119']	['EFO_0006956', 'OBA_2040119']	25813999	2015-04-01	0	0	64		['Harmonized summary statistics are not available or empty']	[]
GCST90455676	Gout	['EFO_0004274']	['EFO_0004274']	39406924	2024-10-15	100671	2106212	2206883	['GS:SFHS ', ' FinnGen ', ' KP ', ' MPP ', ' GlobalGout ', ' NHS ', ' HPFS ', ' MGBB ', ' UKB ', ' 23andMe']	['Harmonized summary statistics are not available or empty']	[]
GCST003876	Gut microbiota (beta diversity)	['EFO_0007874']	['EFO_0007874']	27723756	2016-10-10	0	0	1812		['Harmonized summary statistics are not available or empty']	[]
GCST006720	Hemoglobin levels	['EFO_0004509']	['EFO_0004509']	30188897	2018-09-06	0	0	921		['Harmonized summary statistics are not available or empty']	[]
GCST90296491	Ovarian cancer or hospitalized COVID-19 (pleiotropy)	['EFO_0001075', 'MONDO_0100096']	['EFO_0001075', 'MONDO_0100096']	37636041	2023-07-29	54925	2103746	2158671	['OCAC', 'HGI']	['Harmonized summary statistics are not available or empty']	[]
GCST008407	Diastolic blood pressure x physical activity (least active quartile vs others) interaction (1df)	['EFO_0003940', 'EFO_0006336']	['EFO_0006336', 'EFO_0003940']	31167214	2019-06-05	0	0	6705		['Harmonized summary statistics are not available or empty']	[]
GCST90255368	COVID-19 hospitalization or rheumatoid arthritis (MTAG)	['EFO_0000685', 'MONDO_0100096']	['EFO_0000685', 'MONDO_0100096']	36762574	2023-02-10	46880	2106728	2153608	['NR']	['Harmonized summary statistics are not available or empty']	[]
GCST009391_111	Metabolite levels	['EFO_0010421']	['EFO_0010421']	23823483	2013-07-02	0	0	2076		['Harmonized summary statistics are not available or empty']	[]
GCST90255371	COVID-19 hospitalization or systemic lupus erythematosus (MTAG)	['MONDO_0007915', 'MONDO_0100096']	['MONDO_0100096', 'MONDO_0007915']	36762574	2023-02-10	39738	2078796	2118534	['NR']	['Harmonized summary statistics are not available or empty']	[]
GCST012243	Total body bone mineral density or rheumatoid arthritis (pleiotropy)	['EFO_0000685', 'OBA_1000110']	['EFO_0000685', 'OBA_1000110']	33740106	2021-03-19	0	0	124912		['Harmonized summary statistics are not available or empty']	[]
GCST90004109	IDP dMRI TBSS L1 Cingulum cingulate gyrus R	['EFO_0004641']	['EFO_0004641']	33875891	2021-04-19	0	0	20860	['UKB']	[]	[]
GCST90004162	IDP dMRI TBSS L2 Fornix cres+Stria terminalis L	['EFO_0004641']	['EFO_0004641']	33875891	2021-04-19	0	0	20860	['UKB']	[]	[]
GCST90004530	IDP dMRI ProbtrackX ISOVF cgc r	['EFO_0004346']	['EFO_0004346']	33875891	2021-04-19	0	0	20859	['UKB']	[]	[]
GCST90004652	rfMRI connectivity (ICA25 edge 9)	['OBA_2045295']	['OBA_2045295']	33875891	2021-04-19	0	0	21081	['UKB']	[]	[]
GCST90005830	rfMRI connectivity (ICA100 edge 977)	['OBA_2045295']	['OBA_2045295']	33875891	2021-04-19	0	0	21081	['UKB']	[]	[]
GCST90016995	Gut microbiota abundance (genus Escherichia Shigella id.3504)	['EFO_0007874']	['EFO_0007874']	33462485	2021-01-18	0	0	18340		[]	[]
GCST90017003	Gut microbiota abundance (genus Eubacterium rectale group id.14374)	['EFO_0007874']	['EFO_0007874']	33462485	2021-01-18	0	0	18340		[]	[]
GCST90017073	Gut microbiota abundance (genus Terrisporobacter id.11348)	['EFO_0007874']	['EFO_0007874']	33462485	2021-01-18	0	0	18340		[]	[]
GCST90270936	Vitamin D levels or COVID-19 (MTAG)	['EFO_0004631', 'MONDO_0100096']	['MONDO_0100096', 'EFO_0004631']	37212302	2023-05-01	38984	1644784	2101348	['UKB', 'HGI']	['Harmonized summary statistics are not available or empty']	[]
GCST90032453	Lachnospira sp000437735 abundance in stool	['EFO_0007874']	['EFO_0007874']	35115689	2022-02-03	0	0	5959	['FINRISK']	[]	[]
GCST90032667	JC polyomavirus VP1 antibody levels	['EFO_0010900']	['EFO_0010900']	34532061	2021-06-11	0	0	8567		['Harmonized summary statistics are not available or empty']	[]
GCST90274862	COVID-19 severity	['EFO_0600019']	['EFO_0600019']	35368071	2022-04-02	27767	2063221	2090989	['Other', 'HGI']	['Harmonized summary statistics are not available or empty']	[]
GCST90134600	COVID-19 (hospitalized vs population)	['MONDO_0100096']	['MONDO_0100096']	35922517	2022-08-03	23690	2047038	2085803	['Estonia', 'FinnGen', 'G&H', 'PMB', 'UKB', 'MVP', 'CHOP', 'QBB', 'other']	[]	[]
GCST90095124	COVID-19 (hospitalized vs population)	['MONDO_0100096']	['MONDO_0100096']	34237774	2021-07-08	14114	2070709	2084823	['23ANDME', 'DECODE', 'EB', 'FinnGen', 'G&H', 'PMB', 'UCLA', 'UKB', 'MVP', 'Other']	['Harmonized summary statistics are not available or empty']	[]
GCST90451698	Type 2 diabetes mellitus or coronary artery disease (pleiotropy)	['EFO_0001645', 'MONDO_0005148']	['EFO_0001645', 'MONDO_0005148']	38062574	2023-12-08	255646	1808174	2063820	['DIAGRAM', 'CARDIoGRAMplusC4D']	['Harmonized summary statistics are not available or empty']	[]
GCST90078910	Impedance of leg right (UKB data field 23107)	['HP_0000924']	['HP_0000924']	34662886	2021-10-18	0	0	424024	['UKB']	['The number of SNPs in the study is below the expected threshold']	['ExWAS']
GCST90079034	Lipoprotein A levels (UKB data field 30790)	['EFO_0006925']	['EFO_0006925']	34662886	2021-10-18	0	0	329317	['UKB']	['The number of SNPs in the study is below the expected threshold']	['ExWAS']
GCST010542	Substance uses or psychiatric disorders (pleiotropy)	['EFO_0007634', 'EFO_0007860', 'MONDO_0002491', 'MONDO_0004985', 'MONDO_0005090', 'MONDO_0005351']	['MONDO_0005090', 'MONDO_0002491', 'EFO_0007860', 'MONDO_0004985', 'EFO_0007634', 'MONDO_0005351']	32762793	2020-08-07	455843	1475951	2055003		['Harmonized summary statistics are not available or empty']	[]
GCST90566795	Osteoarthritis	['MONDO_0005178']	['MONDO_0005178']	40205036	2025-04-09	489975	1472094	1962069	['arcOGEN', 'ARGO', 'UKHLS', 'China Kadoorie Biobank', 'deCODE', 'CHB', 'DBDS', 'eMERGE', 'EB', 'FinnGen', 'MyCode', 'GS:SFHS', 'HRS', 'HKDDDPC', 'HUNT', 'Bunkyo', 'HerediGene', 'RIKEN', 'Shimane-CoHRE', 'JOCO', 'LifeLines', 'NEO', 'NHS', 'MGBB', 'QIMR', 'RS', 'SHIP', 'SIMPLER', 'ToMMo', 'TwinsUK', 'UKB', 'BioMe', 'G&H', 'NIHR BIORESOURCE', 'MVP', 'OAI']	[]	[]
GCST90250833	Age-related macular degeneration or COVID-19 hospitalization (MTAG)	['EFO_0001365', 'MONDO_0100096']	['MONDO_0100096', 'EFO_0001365']	36614910	2022-12-23	26130	1895495	1921625	['other']	['Harmonized summary statistics are not available or empty']	[]
GCST90250836	COVID-19 hospitalization or age-related macular degeneration (MTAG)	['EFO_0001365', 'MONDO_0100096']	['MONDO_0100096', 'EFO_0001365']	36614910	2022-12-23	26130	1895495	1921625	['other']	['Harmonized summary statistics are not available or empty']	[]
GCST011081	COVID-19 (hospitalized vs population) RELEASE 5	['MONDO_0100096']	['MONDO_0100096']	32404885	2020-05-13	9986	1877672	1887658		[]	[]
GCST90428731	Gall stone disease or stroke	['EFO_0000712', 'EFO_0004210']	['EFO_0004210', 'EFO_0000712']	37705021	2023-09-13	117291	1741606	1858897	['NR']	['Harmonized summary statistics are not available or empty']	[]
GCST90095165	Anti-herpes simplex virus 1 IgG levels	['EFO_0009349']	['EFO_0009349']	34804013	2021-11-04	0	0	683	['ALSPAC']	['Harmonized summary statistics are not available or empty']	[]
GCST90095638	Pregnenetriol disulfate levels	['EFO_0005653']	['EFO_0005653']	34780722	2021-11-12	0	0	712	['MSCCR']	['Harmonized summary statistics are not available or empty']	[]
GCST90101385	Opioid-binding protein/cell adhesion molecule levels	['EFO_0020618']	['EFO_0020618']	28240269	2017-02-27	0	0	997	['KORA']	['Harmonized summary statistics are not available or empty']	[]
GCST90103341	X-24806 levels	['EFO_0022140']	['EFO_0022140']	35050183	2022-01-11	0	0	8809	['BRRD']	['Harmonized summary statistics are not available or empty']	[]
GCST90132680	Free cholesterol levels in very large HDL	['EFO_0004612', 'EFO_0008591']	['EFO_0004612', 'EFO_0008591']	27005778	2016-03-23	0	0	21542	['EGCUT', 'ERF', 'FTC', 'FINRISK', 'COROGENE', 'GenMets', 'HBCS', 'KORA', 'LLS', 'NTR', 'NFBC', 'YFS']	[]	['Metabolite']
GCST90139533	Trans-4-hydroxyproline levels	['EFO_0800114']	['EFO_0800114']	35347128	2022-03-28	0	0	6136	['METSIM']	['Harmonized summary statistics are not available or empty']	[]
GCST90139989	N-palmitoyl-sphinganine (d18:0/16:0) levels	['EFO_0800428']	['EFO_0800428']	35347128	2022-03-28	0	0	6136	['METSIM']	['Harmonized summary statistics are not available or empty']	[]
GCST90201374	Fructosyllysine levels	['EFO_0800073']	['EFO_0800073']	36635386	2023-01-12	0	0	59	['CLSA']	[]	['Metabolite']
GCST90239775	Follicle stimulating hormone levels in idiopathic male infertility	['EFO_0004768']	['EFO_0004768']	35305013	2022-03-19	0	0	742	['NR']	['Harmonized summary statistics are not available or empty']	[]
GCST90245060	4-guanidinobutanoate levels	['EFO_0800003']	['EFO_0800003']	36357675	2022-11-10	0	0	14296	['INTERVAL', 'EPIC-Norfolk']	['Harmonized summary statistics are not available or empty']	[]
GCST90245711	X-23291 levels	['EFO_0004725']	['EFO_0004725']	36357675	2022-11-10	0	0	14296	['INTERVAL', 'EPIC-Norfolk']	['Harmonized summary statistics are not available or empty']	[]
GCST90247745	Glutaredoxin-2, mitochondrial levels	['EFO_0801633']	['EFO_0801633']	34648354	2021-11-12	0	0	10708	['other']	['Harmonized summary statistics are not available or empty']	[]
GCST90248813	General vesicular transport factor p115 levels	['EFO_0004747']	['EFO_0004747']	34648354	2021-11-12	0	0	10708	['other']	['Harmonized summary statistics are not available or empty']	[]
GCST90257148	C46:0 Triacylglycerol levels in chronic kidney disease	['EFO_0010400']	['EFO_0010400']	35120996	2022-02-01	0	0	822	['CRIC']	[]	['Metabolite']
GCST90257268	NH4_C48:4 Triacylglycerol levels in chronic kidney disease	['EFO_0010407']	['EFO_0010407']	35120996	2022-02-01	0	0	822	['CRIC']	[]	['Metabolite']
GCST90265175	Urine GlcNAc sulfate conjugate of C21H34O2 steroid** levels in chronic kidney disease	['EFO_0004725']	['EFO_0004725']	37277652	2023-06-05	0	0	4609	['GCKD']	[]	['Metabolite']
GCST90265851	Urine pipecolate levels in chronic kidney disease	['EFO_0021006']	['EFO_0021006']	37277652	2023-06-05	0	0	4811	['GCKD']	[]	['Metabolite']
GCST90267507	RBC levels of LPS18:0	['EFO_0020048']	['EFO_0020048']	36395887	2022-11-14	0	0	243	['RBC-Omics']	['Harmonized summary statistics are not available or empty']	[]
GCST90280298	Plasma metabolome feature (hilic_4805)	['EFO_0005664']	['EFO_0005664']	36482414	2022-12-08	0	0	441	['other']	['Harmonized summary statistics are not available or empty']	[]
GCST90280510	Plasma metabolome feature (hilic_5920)	['EFO_0005664']	['EFO_0005664']	36482414	2022-12-08	0	0	441	['other']	['Harmonized summary statistics are not available or empty']	[]
GCST90292800	Cholesterol esters in very large VLDL	['EFO_0008589']	['EFO_0008589']	37255970	2023-05-15	0	0	3688	['other']	['Harmonized summary statistics are not available or empty']	[]
GCST90294392	Seropositivity for human gammaherpesvirus 4 (Epstein-Barr virus) peptide (agilent_7302)	['EFO_0010908']	['EFO_0010908']	37164013	2023-04-25	0	0	1745	['Lifelines', 'other']	['Harmonized summary statistics are not available or empty']	[]
GCST90570613	Asthma or peptic ulcer disease (MTAG)	['MONDO_0004247', 'MONDO_0004979']	['MONDO_0004247', 'MONDO_0004979']	40155373	2025-03-28	138606	1693792	1832398	['NR']	['Harmonized summary statistics are not available or empty']	[]
GCST90570611	Asthma or gastroesophageal reflux disease (MTAG)	['EFO_0003948', 'MONDO_0004979']	['EFO_0003948', 'MONDO_0004979']	40155373	2025-03-28	176794	1655604	1832398	['NR']	['Harmonized summary statistics are not available or empty']	[]
GCST90299730	Metabolite levels (octadecanedioate; octadecanedioate (C18-DC))	['EFO_0021056']	['EFO_0021056']	37253714	2023-05-30	0	0	8915	['ARIC', 'HCHS', 'SOL', 'FHS', 'CHS', 'MESA']	['Harmonized summary statistics are not available or empty']	[]
GCST90300146	Metabolite levels (nervonoyl sphingomyelin; sphingomyelin (d18:1/24:1, d18:2/24:0); C24:1 SM; C24_1_SM)	['EFO_0005664']	['EFO_0005664']	37253714	2023-05-30	0	0	10180	['ARIC', 'HCHS', 'SOL', 'FHS', 'CHS', 'MESA']	['Harmonized summary statistics are not available or empty']	[]
GCST90300448	Metabolite levels (sphingomyelin (d17:2/16:0, d18:2/15:0))	['EFO_0803566']	['EFO_0803566']	37253714	2023-05-30	0	0	6162	['ARIC', 'HCHS', 'SOL', 'FHS', 'CHS', 'MESA']	['Harmonized summary statistics are not available or empty']	[]
GCST90300851	Metabolite levels (C38:6 PC plasmalogen)	['EFO_0801145']	['EFO_0801145']	37253714	2023-05-30	0	0	1251	['ARIC', 'HCHS', 'SOL', 'FHS', 'CHS', 'MESA']	['Harmonized summary statistics are not available or empty']	[]
GCST90301966	Glycerol levels	['EFO_0010115']	['EFO_0010115']	38448586	2024-03-06	0	0	42058	['Multiple']	[]	['Metabolite']
GCST90309364	Inflammatory markers and poor diet (confirmatory factor analysis Factor 30)	['EFO_0004872', 'EFO_0008111']	['EFO_0004872', 'EFO_0008111']	38965376	2024-07-04	0	0	337045	['UKB']	[]	[]
GCST90318272	Cerebrospinal fluid cysteine levels	['EFO_0021000', 'OBA_2045291']	['EFO_0021000', 'OBA_2045291']	39528826	2024-11-11	0	0	2602	['Knight_ADRC', 'DIAN', 'Barcelona-1', 'ADNI', 'GR@ACE', 'WADRC', 'WRAP']	[]	['Metabolite']
GCST90318730	Brain gamma-glutamyl-alpha-lysine levels	['EFO_0800689']	['EFO_0800689']	39528826	2024-11-11	0	0	1016	['Knight_ADRC', 'ROSMAP', 'MAYO']	[]	['Metabolite']
GCST90319229	Brain 2-hydroxysebacate levels	['EFO_0800571']	['EFO_0800571']	39528826	2024-11-11	0	0	415	['Knight_ADRC', 'ROSMAP', 'MAYO']	[]	['Metabolite']
GCST90320562	Anti-hepatitis E antibody seropositivity	['EFO_0803683']	['EFO_0803683']	37664632	2023-08-10	0	0	5829	['QBB']	['Harmonized summary statistics are not available or empty']	[]
GCST90321120	Bone mineral density mean	['OBA_1000110']	['OBA_1000110']	37500982	2023-07-27	0	0	5862	['UKB']	['Harmonized summary statistics are not available or empty']	[]
GCST90385425	REST UKBBICA NET25 0152	['EFO_0004346']	['EFO_0004346']	38811844	2024-05-29	0	0	7058	['CHIMGEN']	[]	[]
GCST90385799	T1 FreeSurfer pial lh isthmuscingulate area	['EFO_0004346']	['EFO_0004346']	38811844	2024-05-29	0	0	7058	['CHIMGEN']	[]	[]
GCST90385944	REST UKBBICA NET100 0090	['EFO_0004346']	['EFO_0004346']	38811844	2024-05-29	0	0	7058	['CHIMGEN']	[]	[]
GCST90386024	REST UKBBICA NET100 0170	['EFO_0004346']	['EFO_0004346']	38811844	2024-05-29	0	0	7058	['CHIMGEN']	[]	[]
GCST90386059	REST UKBBICA NET100 0205	['EFO_0004346']	['EFO_0004346']	38811844	2024-05-29	0	0	7058	['CHIMGEN']	[]	[]
GCST90390092	REST UKBBICA NET100 0824	['EFO_0004346']	['EFO_0004346']	38811844	2024-05-29	0	0	40282	['UKB', 'CHIMGEN']	[]	[]
GCST90428151	Brain imaging derived volumetric endophenotypes (Left Ventral DC)	['OBA_2050009']	['OBA_2050009']	37634885	2023-08-25	0	0	381195	['UKB']	['Harmonized summary statistics are not available or empty']	[]
GCST90430729	Left brain hemisphere region 31pd grey matter volume	['EFO_0004346']	['EFO_0004346']	39271676	2024-09-13	0	0	15771	['UKB']	[]	[]
GCST90430730	Left brain hemisphere region 31a grey matter volume	['EFO_0004346']	['EFO_0004346']	39271676	2024-09-13	0	0	15771	['UKB']	[]	[]
GCST90430880	Right brain hemisphere region TE1a grey matter volume	['EFO_0004346']	['EFO_0004346']	39271676	2024-09-13	0	0	15787	['UKB']	[]	[]
GCST90432470	Bromodomain-containing protein 1 levels	['OBA_2044256']	['OBA_2044256']	37794183	2023-10-04	0	0	46327	['UKB-PPP']	['Harmonized summary statistics are not available or empty']	[]
GCST90434378	Receptor-type tyrosine-protein phosphatase R levels	['OBA_2043108']	['OBA_2043108']	37794183	2023-10-04	0	0	46327	['UKB-PPP']	['Harmonized summary statistics are not available or empty']	[]
GCST90255667	Asthma	['MONDO_0004979']	['MONDO_0004979']	36778051	2022-11-08	157639	1672679	1831891	['BBJ', 'BioMe', 'BioVU', 'CCPM', 'CKB', 'deCODE', 'EB', 'FinnGen', 'G&H', 'GS:SFHS', 'HUNT', 'LifeLines', 'MGBB', 'MGI', 'QSKIN', 'Taiwan', 'UCLA', 'UKB']	['Harmonized summary statistics are not available or empty']	[]
GCST90328131	Major depressive disorder (broad)	['MONDO_0002009']	['MONDO_0002009']	38177345	2024-01-04	346680	1474009	1820689	['CKB', 'CONVERGE', '23andMe', 'other', 'WHI', 'UKB', 'BioMe', 'BBJ', 'MVP', 'AGDS', 'GERA', 'JHS', 'Vanderbilt', 'HCHS', 'SOL', 'PGC', 'Army STARRS', 'G&H', 'HIS', 'DCHS', 'DNHS']	['Harmonized summary statistics are not available or empty']	[]
GCST90448466	Memory decline x sex interaction	['EFO_0004874', 'EFO_0008343']	['EFO_0008343', 'EFO_0004874']	37984853	2023-11-20	0	0	3367	['ADNI', 'NACC', 'ROSMAP', 'MARS']	['Harmonized summary statistics are not available or empty']	[]
GCST90455229	Patterns of brain structural covariance (C1024_601)	['OBA_2045210']	['OBA_2045210']	38127979	2023-12-21	0	0	33541	['UKB']	['Harmonized summary statistics are not available or empty']	[]
GCST90455493	Patterns of brain structural covariance (C1024_990)	['OBA_2045210']	['OBA_2045210']	38127979	2023-12-21	0	0	33541	['UKB']	['Harmonized summary statistics are not available or empty']	[]
GCST90475143	Bicarbonate (maximum, inv-norm transformed)	['OBA_2050094']	['OBA_2050094']	39024449	2024-07-19	0	0	54558	['MVP']	[]	[]
GCST90095125	SARS-CoV-2 infection	['MONDO_0100096']	['MONDO_0100096']	34237774	2021-07-08	49562	1770206	1819768	['23ANDME', 'BioVU', 'CCPM', 'DECODE', 'EB', 'FinnGen', 'G&H', 'GFG', 'Lifelines', 'MGI', 'NTR', 'PMB', 'UCLA', 'UKB', 'INTERVAL', 'MVP', 'Other']	['Harmonized summary statistics are not available or empty']	[]
GCST90399687	Asthma	['MONDO_0004979']	['MONDO_0004979']	36777996	2022-10-12	153763	1647022	1800785	['BBJ', 'BioMe', 'BioVU', 'CCPM', 'CKB', 'DECODE', 'EB', 'FinnGen', 'G&H', 'GS:SFHS', 'HUNT', 'Lifelines', 'MGBB', 'MGI', 'QSKIN', 'TWB', 'UCLA', 'UKB']	[]	[]
GCST90319878	Cirrhosis	['EFO_0001422']	['EFO_0001422']	38632349	2024-04-17	18265	1782047	1800312	['FinnGen', 'CHB', 'UKB', 'MyCode', 'IHCS', 'AllOfUs', 'deCODE', 'EB', 'BBJ']	[]	[]
GCST90134596	COVID-19 (critical illness vs population)	['MONDO_0100096']	['MONDO_0100096']	35922517	2022-08-03	9062	1775697	1786021	['23ANDME', 'FinnGen', 'UKB', 'G&H', 'MyCode', 'PMB', 'WGHS', 'Other']	['Harmonized summary statistics are not available or empty']	[]
GCST90270934	COVID-19 (critical illness vs population)	['MONDO_0100096']	['MONDO_0100096']	37198478	2023-05-17	24202	1755569	1779771	['GenOMICC', 'other', 'HGI', '23andMe']	['Harmonized summary statistics are not available or empty']	[]
GCST90244660	Migraine or type 2 diabetes	['MONDO_0005148', 'MONDO_0005277']	['MONDO_0005277', 'MONDO_0005148']	36292730	2022-10-12	176208	1595263	1771471	['DIAGRAM', 'IHGC']	['Harmonized summary statistics are not available or empty']	[]
GCST90503427	CXCL5 levels	['EFO_0009422']	['EFO_0009422']	38326779	2024-02-08	0	0	359	['500FG', '300BCG']	['Harmonized summary statistics are not available or empty']	[]
GCST90569245	Gut microbial network clusters (LimeGreen (at 3 months) x Winter Birth (Dec-Feb) interaction	['EFO_0007874', 'EFO_0008360']	['EFO_0007874', 'EFO_0008360']	40187613	2025-04-03	0	0	693	['CHILD']	['Harmonized summary statistics are not available or empty']	[]
GCST90569475	Gut microbial network clusters (Salmon (at 1 year) x Household furry pet cat or dog (1 Year) interaction	['EFO_0007874', 'EFO_0007944']	['EFO_0007944', 'EFO_0007874']	40187613	2025-04-03	0	0	688	['CHILD']	['Harmonized summary statistics are not available or empty']	[]
GCST90569499	Gut microbial network clusters (Maroon (at 1 year) x Spring Birth (Mar-May) interaction	['EFO_0007874', 'EFO_0008360']	['EFO_0007874', 'EFO_0008360']	40187613	2025-04-03	0	0	688	['CHILD']	['Harmonized summary statistics are not available or empty']	[]
GCST90451699	Type 2 diabetes mellitus adjusted for BMI or coronary artery disease (pleiotropy)	['EFO_0001645', 'MONDO_0005148']	['EFO_0001645', 'MONDO_0005148']	38062574	2023-12-08	231931	1508065	1739996	['DIAGRAM', 'CARDIoGRAMplusC4D']	['Harmonized summary statistics are not available or empty']	[]
GCST90570609	Asthma or colon polyp (MTAG)	['MONDO_0004979', 'MONDO_0021400']	['MONDO_0004979', 'MONDO_0021400']	40155373	2025-03-28	143989	1586499	1730488	['NR']	['Harmonized summary statistics are not available or empty']	[]
GCST011082	COVID-19 (hospitalized vs population) RELEASE 5	['MONDO_0100096']	['MONDO_0100096']	32404885	2020-05-13	11763	1716674	1728437		[]	[]
GCST90250837	COVID-19 infection or age-related macular degeneration (MTAG)	['EFO_0001365', 'MONDO_0100096']	['MONDO_0100096', 'EFO_0001365']	36614910	2022-12-23	55128	1662607	1717735	['other']	['Harmonized summary statistics are not available or empty']	[]
GCST90250834	Age-related macular degeneration or COVID-19 infection (MTAG)	['EFO_0001365', 'MONDO_0100096']	['MONDO_0100096', 'EFO_0001365']	36614910	2022-12-23	55128	1662607	1717735	['other']	['Harmonized summary statistics are not available or empty']	[]
GCST000517	Iron levels	['EFO_0004461']	['EFO_0004461']	19880490	2009-10-30	0	0	1919		['Harmonized summary statistics are not available or empty']	[]
GCST90428732	Gall stone disease or coronary artery disease	['EFO_0001645', 'EFO_0004210']	['EFO_0004210', 'EFO_0001645']	37705021	2023-09-13	225161	1490966	1716127	['NR']	['Harmonized summary statistics are not available or empty']	[]
GCST011071	COVID-19 (RELEASE 5)	['MONDO_0100096']	['MONDO_0100096']	32404885	2020-05-13	36590	1668938	1705528		[]	[]
GCST011073	COVID-19 (RELEASE 5)	['MONDO_0100096']	['MONDO_0100096']	32404885	2020-05-13	38984	1644784	1683768		[]	[]
GCST004539	Homeostasis model assessment of insulin resistance	['EFO_0004501']	['EFO_0004501']	28548082	2017-05-26	0	0	3213		['Harmonized summary statistics are not available or empty']	[]
GCST005428	Graft survival time in renal transplantation (recipient effect)	['EFO_0005199']	['EFO_0005199']	29392897	2018-02-01	0	0	2689		['Harmonized summary statistics are not available or empty']	[]
GCST008446	Number of alcoholic drinks required to feel an effect (first five times drinking)	['OBA_2040030']	['OBA_2040030']	31270906	2019-07-03	0	0	6250		['Harmonized summary statistics are not available or empty']	[]
GCST90162626	Heart failure	['EFO_0003144']	['EFO_0003144']	36376295	2022-11-14	115150	1550331	1665481	['UKB', 'PMB', 'eMERGE', 'BioMe', 'MyCode', 'FinnGen', 'other']	[]	[]
GCST90002330	Mean corpuscular hemoglobin concentration	['EFO_0004528']	['EFO_0004528']	32888493	2020-09-01	0	0	3518	['BioME', 'MESA']	[]	[]
GCST90003437	aparc-a2009s rh area S-postcentral	['EFO_0008381']	['EFO_0008381']	33875891	2021-04-19	0	0	21282	['UKB']	[]	[]
GCST90003654	aparc-a2009s lh thickness S-front-inf	['EFO_0004840']	['EFO_0004840']	33875891	2021-04-19	0	0	21282	['UKB']	[]	[]
GCST90003853	wg rh intensity-contrast rostralmiddlefrontal	['EFO_0004346']	['EFO_0004346']	33875891	2021-04-19	0	0	21282	['UKB']	['Harmonized summary statistics are not available or empty']	[]
GCST90005896	rfMRI connectivity (ICA100 edge 1043)	['OBA_2045295']	['OBA_2045295']	33875891	2021-04-19	0	0	21081	['UKB']	[]	[]
GCST90025051	Alkenylphosphatidylethanolamine (P-18:1/22:6) (a) levels	['EFO_0010228']	['EFO_0010228']	35668104	2022-06-06	0	0	6057	['BHS', 'ADNI', 'AIBL']	[]	['Metabolite']
GCST90026178	Hippurate levels	['EFO_0004725']	['EFO_0004725']	33437055	2021-01-12	0	0	291		[]	['Metabolite']
GCST90026213	N-acetylglutamate levels	['EFO_0004725']	['EFO_0004725']	33437055	2021-01-12	0	0	291		[]	['Metabolite']
GCST90026698	Vaginal microbiome presence (s_Lactobacillus paragasseri/gasseri)	['EFO_0011013']	['EFO_0011013']	34282934	2021-07-20	0	0	315		['Harmonized summary statistics are not available or empty']	[]
GCST90027050	Cervical dystonia (age at onset)	['OBA_2040167']	['OBA_2040167']	34320236	2021-07-28	0	0	919		['Harmonized summary statistics are not available or empty']	[]
GCST90432061	Restless legs syndrome	['EFO_0004270']	['EFO_0004270']	38839884	2024-06-05	116647	1546466	1663113	['EU-RLS-GENE', 'INTERVAL', '23andMe']	['Harmonized summary statistics are not available or empty']	[]
GCST90559230	Atrial fibrillation	['EFO_0000275']	['EFO_0000275']	40050429	2025-03-06	181446	1468899	1650345	['AGES', 'ARIC', 'BioMe', 'Broad CVDi', 'BBJ', 'CHS', 'MESA', 'SiGN', 'ENGAGE_AF-TIMI_48', 'SPHFC', 'CCAF', 'CHB', 'MyCode', 'EGCUT', 'FHS', 'GAPP', 'GS:SFHS', ' HRS', 'LURIC', 'HUNT', ' MGI, PHB, PIVUS, PREVEND, PROSPER, Rotterdam, SHIP, SiGN, TwinGene, ULSAM, Vanderbilt, WGHS, WTCCC, FinnGen', 'UKB', 'other']	['Harmonized summary statistics are not available or empty']	[]
GCST90271767	Body mass index or osteoarthritis (pleiotropy)	['EFO_0004340', 'MONDO_0005178']	['MONDO_0005178', 'EFO_0004340']	36889626	2023-03-06	177517	649173	1633524	['UKB']	['Harmonized summary statistics are not available or empty']	[]
GCST90399737	Thyroid cancer	['MONDO_0002108']	['MONDO_0002108']	36777996	2022-10-12	6699	1613655	1620354	['BBJ', 'BioMe', 'BioVU', 'CCPM', 'CKB', 'DECODE', 'EB', 'FinnGen', 'HUNT', 'MGBB', 'MGI', 'QSKIN', 'UKB']	[]	[]
GCST011476	COVID-19 or atopic dermatitis (trans-disease meta-analysis)	['EFO_0000274', 'MONDO_0100096']	['MONDO_0100096', 'EFO_0000274']	33485957	2021-01-21	51937	1566815	1618752		['Harmonized summary statistics are not available or empty']	[]
GCST90091650	Postprandial apolipoprotein B	['EFO_0004615']	['EFO_0004615']	34610981	2021-10-05	0	0			['Harmonized summary statistics are not available or empty']	[]
GCST90104534	Stroke	['EFO_0000712']	['EFO_0000712']	36180795	2022-09-30	110182	1503898	1614080	['multiple']	[]	[]
GCST90093947	Gut microbiota abundance (unclassified_Streptococcus_sp__oral_taxon_071)	['EFO_0007874']	['EFO_0007874']	33563976	2021-02-09	0	0	618		['Harmonized summary statistics are not available or empty']	[]
GCST90093980	Gut microbiota abundance (Mitsuokella_multacida)	['EFO_0007874']	['EFO_0007874']	33563976	2021-02-09	0	0	613		['Harmonized summary statistics are not available or empty']	[]
GCST90095301	Remnant cholesterol meal response (OrNLSr)	['EFO_0020867']	['EFO_0020867']	34610981	2021-10-05	0	0			['Harmonized summary statistics are not available or empty']	[]
GCST90100731	C-C motif chemokine 27 levels	['EFO_0020198']	['EFO_0020198']	28240269	2017-02-27	0	0	997	['KORA']	['Harmonized summary statistics are not available or empty']	[]
GCST90101158	Interferon lambda-1 levels	['EFO_0020485']	['EFO_0020485']	28240269	2017-02-27	0	0	997	['KORA']	['Harmonized summary statistics are not available or empty']	[]
GCST90101241	Kynureninase levels	['EFO_0008201']	['EFO_0008201']	28240269	2017-02-27	0	0	997	['KORA']	['Harmonized summary statistics are not available or empty']	[]
GCST90102133	Sphingomyelin (d40:3) levels	['EFO_0010118']	['EFO_0010118']	35393526	2022-04-07	0	0	650	['AMISH']	['Harmonized summary statistics are not available or empty']	[]
GCST90103115	Ornithine levels	['EFO_0009776']	['EFO_0009776']	35050183	2022-01-11	0	0	8809	['BRRD']	['Harmonized summary statistics are not available or empty']	[]
GCST90128547	Cerebral white matter volume change rate	['EFO_0021499']	['EFO_0021499']	35383335	2022-04-05	0	0	15100	['ADNI', 'ALS', 'BDC', 'BIG', 'BrainSCALE', 'Generation_R', 'IMAGEN', 'NCNG', 'NESDA', 'NeuroIMAGE', 'NUIG-TCD', 'OATS', 'RS', 'SHIP', 'LBC', 'UKB', 'Other']	['Harmonized summary statistics are not available or empty']	[]
GCST90129169	LysoPC 18:0 levels in coronary artery disease	['EFO_0021641']	['EFO_0021641']	33634981	2021-02-01	0	0	1551		['Harmonized summary statistics are not available or empty']	[]
GCST90139806	1-palmitoleoyl-GPE (16:1) levels	['EFO_0800267']	['EFO_0800267']	35347128	2022-03-28	0	0	6136	['METSIM']	['Harmonized summary statistics are not available or empty']	[]
GCST90140580	X-23997 levels	['EFO_0800868']	['EFO_0800868']	35347128	2022-03-28	0	0	6136	['METSIM']	['Harmonized summary statistics are not available or empty']	[]
GCST90141014	Breast cancer specific survival	['EFO_0000305', 'EFO_0000714']	['EFO_0000714', 'EFO_0000305']	35947748	2022-08-10	0	0	4350	['UKB']	['Harmonized summary statistics are not available or empty']	[]
GCST90176128	Simvastatin levels	['EFO_0801219']	['EFO_0801219']	35995766	2022-08-22	0	0	2466	['JHS']	['Harmonized summary statistics are not available or empty']	['Metabolite']
GCST90177919	Metabolite peak levels (QI562)	['EFO_0004725']	['EFO_0004725']	35995766	2022-08-22	0	0	2466	['JHS']	['Harmonized summary statistics are not available or empty']	['Metabolite']
GCST90178927	Metabolite peak levels (QI10245)	['EFO_0004725']	['EFO_0004725']	35995766	2022-08-22	0	0	2466	['JHS']	['Harmonized summary statistics are not available or empty']	['Metabolite']
GCST90179259	Carcinoembryonic antigenrelated cell adhesion molecule 8 levels	['OBA_2040268']	['OBA_2040268']	36349687	2022-11-09	0	0	2858	['HELIC-MANOLIS', 'HELIC-Pomak']	[]	['Metabolite']
GCST90200678	N-acetylasparagine levels	['EFO_0022206']	['EFO_0022206']	36635386	2023-01-12	0	0	7935	['CLSA']	[]	['Metabolite']
GCST90201457	1-stearoyl-2-docosahexaenoyl-GPE (18:0/22:6) levels	['EFO_0800411']	['EFO_0800411']	36635386	2023-01-12	0	0	59	['CLSA']	[]	['Metabolite']
GCST90239631	Total bilirubin levels	['EFO_0004570']	['EFO_0004570']	36329257	2022-11-03	0	0	76535	['Taiwan']	['Harmonized summary statistics are not available or empty']	[]
GCST90239727	Inguinal hernia	['HP_0000023']	['HP_0000023']	35022708	2022-01-12	0	0	228873	['GERA', 'UKB']	['Harmonized summary statistics are not available or empty']	[]
GCST90244192	Sterol ester (27:1/15:0) levels	['OBA_2045189']	['OBA_2045189']	36193934	2022-10-04	0	0	2624	['other']	['Harmonized summary statistics are not available or empty']	[]
GCST90244394	Diacylglycerol (18:1_18:2) levels	['OBA_2045171']	['OBA_2045171']	36193934	2022-10-04	0	0	4642	['other']	['Harmonized summary statistics are not available or empty']	[]
GCST90245220	Glutarylcarnitine (C5) levels	['EFO_0004725']	['EFO_0004725']	36357675	2022-11-10	0	0	14296	['INTERVAL', 'EPIC-Norfolk']	['Harmonized summary statistics are not available or empty']	[]
GCST90248679	Nidogen-2 levels	['EFO_0020608']	['EFO_0020608']	34648354	2021-11-12	0	0	10708	['other']	['Harmonized summary statistics are not available or empty']	[]
GCST90248867	Probable RNA-binding protein 46 levels	['EFO_0004747']	['EFO_0004747']	34648354	2021-11-12	0	0	10708	['other']	['Harmonized summary statistics are not available or empty']	[]
GCST90250113	Uncharacterized protein C10orf35 levels	['EFO_0802189']	['EFO_0802189']	34648354	2021-11-12	0	0	10708	['other']	['Harmonized summary statistics are not available or empty']	[]
GCST90257940	C34:2 hydroxy-Phosphatidylcholine-A levels in chronic kidney disease	['EFO_0010226']	['EFO_0010226']	35120996	2022-02-01	0	0	687	['CRIC']	[]	['Metabolite']
GCST90258009	4-pyridoxate levels in chronic kidney disease	['EFO_0021569']	['EFO_0021569']	35120996	2022-02-01	0	0	687	['CRIC']	[]	['Metabolite']
GCST90266153	Urine X-11299 levels in chronic kidney disease	['EFO_0021222']	['EFO_0021222']	37277652	2023-06-05	0	0	3242	['GCKD']	[]	['Metabolite']
GCST90271560	Body mass index	['EFO_0004340']	['EFO_0004340']	36806387	2023-02-17	0	0	5870	['NR']	['Harmonized summary statistics are not available or empty']	[]
GCST90277300	Phosphatidylcholine (18:0_18:2) levels	['OBA_2045090']	['OBA_2045090']	37907536	2023-10-31	0	0	7174	['GeneRISK']	['Harmonized summary statistics are not available or empty']	[]
GCST90279825	Plasma metabolome feature (hilic_2118)	['EFO_0005664']	['EFO_0005664']	36482414	2022-12-08	0	0	441	['other']	['Harmonized summary statistics are not available or empty']	[]
GCST90280087	Plasma metabolome feature (hilic_3644)	['EFO_0005664']	['EFO_0005664']	36482414	2022-12-08	0	0	441	['other']	['Harmonized summary statistics are not available or empty']	[]
GCST90294198	Seropositivity for human alphaherpesvirus 1 peptide (twist_53014)	['EFO_0007036']	['EFO_0007036']	37164013	2023-04-25	0	0	1745	['Lifelines', 'other']	['Harmonized summary statistics are not available or empty']	[]
GCST90294205	Seropositivity for human herpesvirus 1 (strain 17) peptide (agilent_8907)	['EFO_0007036']	['EFO_0007036']	37164013	2023-04-25	0	0	1745	['Lifelines', 'other']	['Harmonized summary statistics are not available or empty']	[]
GCST90104535	Ischemic stroke	['HP_0002140']	['HP_0002140']	36180795	2022-09-30	86668	1503898	1590566	['multiple']	[]	[]
GCST90300175	Metabolite levels (palmitoleoyl sphingomyelin; sphingomyelin (d18:2/16:0, d18:1/16:1))	['EFO_0005664']	['EFO_0005664']	37253714	2023-05-30	0	0	7930	['ARIC', 'HCHS', 'SOL', 'FHS', 'CHS', 'MESA']	['Harmonized summary statistics are not available or empty']	[]
GCST90302755	Left-hemisphere control network to pallidum white-matter structural connectivity	['OBA_2045295']	['OBA_2045295']	38438384	2024-03-04	0	0	26333	['UKB']	[]	[]
GCST90319877	Cirrhosis	['EFO_0001422']	['EFO_0001422']	38632349	2024-04-17	15225	1564786	1580011	['FinnGen', 'CHB', 'UKB', 'MyCode', 'IHCS', 'AllOfUs', 'deCODE', 'EB']	[]	[]
GCST90570610	Asthma or diverticular disease (MTAG)	['EFO_0009959', 'MONDO_0004979']	['EFO_0009959', 'MONDO_0004979']	40155373	2025-03-28	157557	1404130	1561687	['NR']	['Harmonized summary statistics are not available or empty']	[]
GCST90309904	Triglyceride levels (UKB data field 30870)	['EFO_0004530']	['EFO_0004530']	38351177	2024-02-13	0	0	174488	['UKB']	['The number of SNPs in the study is below the expected threshold']	[]
GCST90318193	Cerebrospinal fluid glycerol levels	['OBA_2045291']	['OBA_2045291']	39528826	2024-11-11	0	0	2602	['Knight_ADRC', 'DIAN', 'Barcelona-1', 'ADNI', 'GR@ACE', 'WADRC', 'WRAP']	[]	['Metabolite']
GCST90386030	REST UKBBICA NET100 0176	['EFO_0004346']	['EFO_0004346']	38811844	2024-05-29	0	0	7058	['CHIMGEN']	[]	[]
GCST90388700	REST UKBBICA NET25 0013	['EFO_0004346']	['EFO_0004346']	38811844	2024-05-29	0	0	40282	['UKB', 'CHIMGEN']	[]	[]
GCST90389357	REST UKBBICA NET100 0089	['EFO_0004346']	['EFO_0004346']	38811844	2024-05-29	0	0	40282	['UKB', 'CHIMGEN']	[]	[]
GCST90429816	Saliva microbiota abundance (Genus Porphyromonas)	['EFO_0801229']	['EFO_0801229']	38926497	2024-06-26	0	0	610	['ADDITION-PRO']	[]	[]
GCST90430542	Right brain hemisphere region VMV3 surface area	['EFO_0004346']	['EFO_0004346']	39271676	2024-09-13	0	0	14224	['UKB']	[]	[]
GCST90431935	Right brain hemisphere region TA2 cortical thickness	['EFO_0004346']	['EFO_0004346']	39271676	2024-09-13	0	0	14255	['UKB']	[]	[]
GCST90432717	Centrosomal protein of 112 kDa levels	['OBA_2044525']	['OBA_2044525']	37794183	2023-10-04	0	0	46327	['UKB-PPP']	['Harmonized summary statistics are not available or empty']	[]
GCST90433358	Gap junction alpha-8 protein levels	['OBA_2041722']	['OBA_2041722']	37794183	2023-10-04	0	0	46327	['UKB-PPP']	['Harmonized summary statistics are not available or empty']	[]
GCST90434565	Semaphorin-4D levels	['OBA_2040387']	['OBA_2040387']	37794183	2023-10-04	0	0	46327	['UKB-PPP']	['Harmonized summary statistics are not available or empty']	[]
GCST90448683	25-hydroxyvitamin D levels x skin colour (very fair vs. fair) interaction	['EFO_0004631', 'HP_0001000']	['EFO_0004631', 'HP_0001000']	37963177	2023-11-14	0	0	318681	['UKB']	['Harmonized summary statistics are not available or empty']	[]
GCST90454474	Body mass index	['EFO_0004340']	['EFO_0004340']	38297123	2024-01-31	0	0	2171	['BIGCS']	['Harmonized summary statistics are not available or empty']	[]
GCST90476448	transferrin saturation (TSAT, minimum, inv-norm transformed)	['EFO_0006333']	['EFO_0006333']	39024449	2024-07-19	0	0	55756	['MVP']	[]	[]
GCST90446230	Leukocyte telomere length or severe COVID-19 infection (MTAG)	['MONDO_0100096', 'OBA_0003784']	['OBA_0003784', 'MONDO_0100096']	38882679	2024-05-10	13769	1072442	1558385	['UKB', 'HGI']	['Harmonized summary statistics are not available or empty']	[]
GCST011083	COVID-19 (hospitalized vs population) RELEASE 5	['MONDO_0100096']	['MONDO_0100096']	32404885	2020-05-13	8316	1549095	1557411		[]	[]
GCST90527860	Retinal thickness (pixel 68_124)	['OBA_2050110']	['OBA_2050110']	39904976	2025-02-04	0	0	43148	['UKB']	['Harmonized summary statistics are not available or empty']	[]
GCST90527865	Retinal thickness (pixel 70_245)	['OBA_2050110']	['OBA_2050110']	39904976	2025-02-04	0	0	43148	['UKB']	['Harmonized summary statistics are not available or empty']	[]
GCST90558145	TF levels	['EFO_0020735']	['EFO_0020735']	39939757	2025-02-12	0	0	3707	['NR']	['Harmonized summary statistics are not available or empty']	[]
GCST90568546	Gut microbiome abundance (class [Clostridium] innocuum sp. (at 3 months) x Any Breastfeeding (3 Months) interaction	['EFO_0006864', 'EFO_0007874']	['EFO_0006864', 'EFO_0007874']	40187613	2025-04-03	0	0	693	['CHILD']	['Harmonized summary statistics are not available or empty']	[]
GCST90568897	Gut microbiome abundance (class Lachnospiraceae UCG-001 sp. 2 (at 1 year) x Any Formula feeding (3 Months) interaction	['EFO_0007874', 'EFO_0008360']	['EFO_0007874', 'EFO_0008360']	40187613	2025-04-03	0	0	688	['CHILD']	['Harmonized summary statistics are not available or empty']	[]
GCST90569818	Gut microbial network clusters (Coral (at 1 year) x Birth Weight interaction	['EFO_0004344', 'EFO_0007874']	['EFO_0007874', 'EFO_0004344']	40187613	2025-04-03	0	0	688	['CHILD']	['Harmonized summary statistics are not available or empty']	[]
GCST90503482	Sarcoidosis	['MONDO_0019338']	['MONDO_0019338']	40075078	2025-03-12	9755	1526867	1536622	['FinnGen ', ' UKB ', ' MVP ', ' AllofUs']	['Harmonized summary statistics are not available or empty']	[]
GCST90104537	Small vessel stroke	['EFO_1001504']	['EFO_1001504']	36180795	2022-09-30	13620	1503898	1517518	['multiple']	[]	[]
GCST90104536	Cardioembolic stroke	['EFO_1001976']	['EFO_1001976']	36180795	2022-09-30	12790	1503898	1516688	['multiple']	[]	[]
GCST90104538	Large artery stroke	['EFO_0005524']	['EFO_0005524']	36180795	2022-09-30	9219	1503898	1513117	['multiple']	[]	[]
GCST001762_26	Obesity-related traits	['EFO_0004749']	['EFO_0004749']	23251661	2012-12-04	0	0	815		['Harmonized summary statistics are not available or empty']	[]
GCST002426	Puberty onset (genital enlargement)	['EFO_0005677']	['EFO_0005677']	24770850	2014-04-25	0	0	3769		['Harmonized summary statistics are not available or empty']	[]
GCST004557	Body mass index	['EFO_0004340', 'EFO_0008002']	['EFO_0008002', 'EFO_0004340']	28448500	2017-04-27	0	0	161368		['Harmonized summary statistics are not available or empty']	[]
GCST90095123	COVID-19 (critical illness vs population)	['MONDO_0100096']	['MONDO_0100096']	34237774	2021-07-08	6179	1483780	1489959	['23ANDME', 'FinnGen', 'UKB', 'Other']	['Harmonized summary statistics are not available or empty']	[]
GCST007721	Urinary potassium to creatinine ratio	['EFO_0009882']	['EFO_0009882']	30910378	2019-03-12	0	0	218435		['Harmonized summary statistics are not available or empty']	[]
GCST90399726	Glaucoma (primary open-angle)	['EFO_0004190']	['EFO_0004190']	36777996	2022-10-12	26848	1460599	1487447	['BBJ', 'BioMe', 'BioVU', 'CCPM', 'DECODE', 'EB', 'FinnGen', 'GS:SFHS', 'HUNT', 'Lifelines', 'MGBB', 'MGI', 'QSKIN', 'TWB', 'UKB']	[]	[]
GCST90399702	Gout	['EFO_0004274']	['EFO_0004274']	36777996	2022-10-12	37105	1448128	1485233	['BBJ', 'BioMe', 'BioVU', 'CCPM', 'CKB', 'EB', 'FinnGen', 'G&H', 'GS:SFHS', 'HUNT', 'MGBB', 'MGI', 'TWB', 'UCLA', 'UKB']	[]	[]
GCST011676	Retinal nerve fibre layer thickness or ganglion cell inner plexiform layer thickness (MTAG)	['OBA_2050110']	['OBA_2050110']	33979322	2021-05-12	0	0	31434		['Harmonized summary statistics are not available or empty']	[]
GCST012363	Orofacial cleft x maternal periconceptional alcohol use interaction (2df)	['HP_0000202', 'OBA_1000840']	['HP_0000202', 'OBA_1000840']	33937227	2021-04-16	0	0	2863		['Harmonized summary statistics are not available or empty']	[]
GCST90000584	Inflammatory biomarkers (multivariate analysis)	['EFO_0004872']	['EFO_0004872']	33110245	2020-10-27	0	0	6890	['FINRISK']	['Harmonized summary statistics are not available or empty']	['Multivariate analysis']
GCST90002639	aseg rh volume Putamen	['OBA_2050009']	['OBA_2050009']	33875891	2021-04-19	0	0	21282	['UKB']	[]	[]
GCST90003998	IDP dMRI TBSS MO Tapetum R	['EFO_0004346']	['EFO_0004346']	33875891	2021-04-19	0	0	20860	['UKB']	[]	[]
GCST90004839	rfMRI connectivity (ICA25 edge 196)	['OBA_2045295']	['OBA_2045295']	33875891	2021-04-19	0	0	21081	['UKB']	[]	[]
GCST90011397	OTU97_39 (Proteobacteria) abundance	['EFO_0007874']	['EFO_0007874']	33462482	2021-01-18	0	0	8956	['POPGEN', 'FOCUS', 'KORA', 'SHIP', 'SHIP-TREND']	[]	[]
GCST90399470	Glaucoma (primary open-angle)	['EFO_0004190']	['EFO_0004190']	38382466	2024-02-01	24486	194511	1478037	['BioVu', 'HUNT', 'MGI', 'UKB', 'CCPM', 'BioMe', 'DECODE', 'EB', 'FinnGen', 'MGBB', 'GS:SFHS', 'Lifelines', 'Qskin', 'BBJ', 'TWB', 'IGGC', 'GGLAD']	['Harmonized summary statistics are not available or empty']	[]
GCST90024170	Lysophosphatidylcholine (20:3) [sn2] levels	['EFO_0010362']	['EFO_0010362']	35668104	2022-06-06	0	0	4492	['BHS']	[]	['Metabolite']
GCST90025797	Triacylglycerol (52:3) [NL-18:2] levels	['EFO_0010415']	['EFO_0010415']	35668104	2022-06-06	0	0	4492	['BHS']	[]	['Metabolite']
GCST90026096	4-methyl-2-oxopentanoate levels	['EFO_0004725']	['EFO_0004725']	33437055	2021-01-12	0	0	291		[]	['Metabolite']
GCST90029137	Testosterone levels	['EFO_0004908']	['EFO_0004908']	34376796	2021-08-11	0	0	9354		['Harmonized summary statistics are not available or empty']	[]
GCST90032277	CAG-433 abundance in stool	['EFO_0007874']	['EFO_0007874']	35115689	2022-02-03	0	0	5959	['FINRISK']	[]	[]
GCST90399840	Critical COVID-19 or BMI (pleiotropy)	['EFO_0004340', 'MONDO_0100096']	['MONDO_0100096', 'EFO_0004340']	38352709	2024-01-30	13769	1072442	1473860	['NR']	['Harmonized summary statistics are not available or empty']	[]
GCST90013420	Ambidextrousness	['EFO_0009902']	['EFO_0009902']	32989287	2020-09-28	47637	1422823	1470460	['UKB']	[]	[]
GCST90060808	Sphingomyelin(41:2)_[M+H]1+ levels	['EFO_0010118']	['EFO_0010118']	34503513	2021-09-10	0	0	5662	['PROMIS']	[]	['Metabolite']
GCST90244709	Type 2 diabetes or schizophrenia (pleiotropy)	['MONDO_0005090', 'MONDO_0005148']	['MONDO_0005090', 'MONDO_0005148']	36329495	2022-11-03	207960	1258946	1466906	['PGC', 'DIAGRAM']	['Harmonized summary statistics are not available or empty']	[]
GCST90013838	Alzheimer's disease or systolic blood pressure (pleiotropy)	['EFO_0006335', 'MONDO_0004975']	['EFO_0006335', 'MONDO_0004975']	33541420	2021-02-04	71880	383378	1462121		['Harmonized summary statistics are not available or empty']	[]
GCST90013835	Alzheimer's disease or diastolic blood pressure (pleiotropy)	['EFO_0006336', 'MONDO_0004975']	['EFO_0006336', 'MONDO_0004975']	33541420	2021-02-04	71880	383378	1462121		['Harmonized summary statistics are not available or empty']	[]
GCST90399673	Abdominal aortic aneurysm	['EFO_0004214']	['EFO_0004214']	36777996	2022-10-12	9453	1446422	1455875	['BBJ', 'BioMe', 'BioVU', 'CCPM', 'DECODE', 'EB', 'FinnGen', 'HUNT', 'MGBB', 'MGI', 'UKB']	[]	[]
GCST90570623	Chronic obstructive pulmonary disease or gastroesophageal reflux disease (MTAG)	['EFO_0000341', 'EFO_0003948']	['EFO_0003948', 'EFO_0000341']	40155373	2025-03-28	113413	1338831	1452244	['NR']	['Harmonized summary statistics are not available or empty']	[]
GCST90570625	Chronic obstructive pulmonary disease or peptic ulcer disease (MTAG)	['EFO_0000341', 'MONDO_0004247']	['MONDO_0004247', 'EFO_0000341']	40155373	2025-03-28	75225	1377019	1452244	['NR']	['Harmonized summary statistics are not available or empty']	[]
GCST90093106	High activity stress	['EFO_0006783']	['EFO_0006783']	34698592	2021-10-26	0	0	8104	['KoGES']	['Harmonized summary statistics are not available or empty']	[]
GCST90278686	COVID-19 with respiratory failure requiring mechanical ventilation	['EFO_0009686', 'MONDO_0100096']	['EFO_0009686', 'MONDO_0100096']	35848942	2022-11-01	13052	1438150	1451202	['Other']	['Harmonized summary statistics are not available or empty']	[]
GCST90432107	Influenza	['EFO_0007328']	['EFO_0007328']	39103650	2024-08-05	40356	1407564	1447920	['AncestryDNA', 'UKB', 'FinnGen', 'GHS', 'PMB', 'CCPM', 'MAYO', 'UCLA']	[]	[]
GCST90104644	Asthma or COVID-19 (pleiotropy)	['MONDO_0004979', 'MONDO_0100096']	['MONDO_0100096', 'MONDO_0004979']	35386719	2022-03-21	94892	1349947	1444839	['NR']	['Harmonized summary statistics are not available or empty']	[]
GCST90095594	Androsterone glucuronide levels	['EFO_0005653']	['EFO_0005653']	34780722	2021-11-12	0	0	712	['MSCCR']	['Harmonized summary statistics are not available or empty']	[]
GCST90102459	Survival in rectal cancer	['EFO_0000714', 'MONDO_0005575']	['EFO_0000714', 'MONDO_0005575']	34996992	2022-01-07	0	0	4749	['CCFR', 'CPSII', 'DACHS', 'DALS', 'other', 'EPIC', 'HPFS', 'MCCS', 'NHS', 'PHS', 'PLCO', 'UKB', 'VITAL', 'WHI']	['Harmonized summary statistics are not available or empty']	[]
GCST90102815	3-methylxanthine levels	['EFO_0021175']	['EFO_0021175']	35050183	2022-01-11	0	0	8809	['BRRD']	['Harmonized summary statistics are not available or empty']	[]
GCST007303	Alzheimer's disease or cardiovascular risk factors (pleiotropy)	['EFO_0001645', 'EFO_0004340', 'EFO_0004343', 'EFO_0004530', 'EFO_0004574', 'EFO_0004611', 'EFO_0004612', 'MONDO_0004975', 'MONDO_0005148']	['EFO_0004611', 'EFO_0004612', 'EFO_0004530', 'EFO_0004574', 'EFO_0001645', 'EFO_0004343', 'MONDO_0004975', 'MONDO_0005148', 'EFO_0004340']	30413934	2018-11-09	82577	425739	1432180		['Harmonized summary statistics are not available or empty']	[]
GCST90104163	Gastric cancer	['MONDO_0001056']	['MONDO_0001056']	35121771	2022-02-04	0	0	9742	['GENIE']	['Harmonized summary statistics are not available or empty']	[]
GCST90129062	2-(dimethylamino) guanosine levels in coronary artery disease	['EFO_0021548']	['EFO_0021548']	33634981	2021-02-01	0	0	1551		['Harmonized summary statistics are not available or empty']	[]
GCST90133060	Principal component-derived dietary pattern 57	['EFO_0008111']	['EFO_0008111']	32193382	2020-03-19	0	0	449210	['UKB']	[]	[]
GCST90133164	Univariate microbial feature (genus: chryseobacterium) at the antecubital fossa (moist skin)	['EFO_0801228']	['EFO_0801228']	36261456	2022-10-19	0	0	597	['POPGEN', 'KORA']	['Harmonized summary statistics are not available or empty']	[]
GCST90133685	1-linoleoyl-GPE (18:2) levels in elite athletes	['EFO_0004529']	['EFO_0004529']	31882771	2019-12-27	0	0	490		['Harmonized summary statistics are not available or empty']	[]
GCST90137626	Tenascin levels	['EFO_0008296']	['EFO_0008296']	34814699	2021-11-24	0	0	1852	['JHS']	['Harmonized summary statistics are not available or empty']	[]
GCST90139771	2-linoleoyl-GPC (18:2) levels	['EFO_0800239']	['EFO_0800239']	35347128	2022-03-28	0	0	6136	['METSIM']	['Harmonized summary statistics are not available or empty']	[]
GCST90140035	Palmitoylcholine levels	['EFO_0800473']	['EFO_0800473']	35347128	2022-03-28	0	0	6136	['METSIM']	['Harmonized summary statistics are not available or empty']	[]
GCST90140691	4-hydroxyhippurate levels	['EFO_0021508']	['EFO_0021508']	35347128	2022-03-28	0	0	6136	['METSIM']	['Harmonized summary statistics are not available or empty']	[]
GCST90176628	Metabolite peak levels (QI12410)	['EFO_0004725']	['EFO_0004725']	35995766	2022-08-22	0	0	2466	['JHS']	['Harmonized summary statistics are not available or empty']	['Metabolite']
GCST90199902	Hydantoin-5-propionate levels	['EFO_0800051']	['EFO_0800051']	36635386	2023-01-12	0	0	8164	['CLSA']	[]	['Metabolite']
GCST90200592	X-21607 levels	['EFO_0800819']	['EFO_0800819']	36635386	2023-01-12	0	0	7975	['CLSA']	[]	['Metabolite']
GCST90202630	Sulfate of piperine metabolite C16H19NO3 (2) levels	['EFO_0801034']	['EFO_0801034']	36635386	2023-01-12	0	0	95	['CLSA']	[]	['Metabolite']
GCST90203515	(S)-3-hydroxybutyrylcarnitine levels	['EFO_0800475']	['EFO_0800475']	36635386	2023-01-12	0	0	108	['CLSA']	[]	['Metabolite']
GCST90203540	Ascorbic acid 2-sulfate levels	['EFO_0800169']	['EFO_0800169']	36635386	2023-01-12	0	0	105	['CLSA']	[]	['Metabolite']
GCST90225894	Semaphorin 3A level (plasma)	['EFO_0008278']	['EFO_0008278']	34239129	2021-07-08	0	0	529	['other']	['Harmonized summary statistics are not available or empty']	[]
GCST90245154	Cyclo(leu-pro) levels	['EFO_0800676']	['EFO_0800676']	36357675	2022-11-10	0	0	14296	['INTERVAL', 'EPIC-Norfolk']	['Harmonized summary statistics are not available or empty']	[]
GCST90246829	Cathelicidin antimicrobial peptide levels	['EFO_0004747']	['EFO_0004747']	34648354	2021-11-12	0	0	10708	['other']	['Harmonized summary statistics are not available or empty']	[]
GCST90248253	Lipocalin-1 levels	['EFO_0802712']	['EFO_0802712']	34648354	2021-11-12	0	0	10708	['other']	['Harmonized summary statistics are not available or empty']	[]
GCST90257566	C18:1 Lysophosphatidylcholine levels in chronic kidney disease	['EFO_0010360']	['EFO_0010360']	35120996	2022-02-01	0	0	822	['CRIC']	[]	['Metabolite']
GCST90264817	Plasma arabitol/xylitol levels in chronic kidney disease	['EFO_0004725']	['EFO_0004725']	37277652	2023-06-05	0	0	4959	['GCKD']	[]	['Metabolite']
GCST90264937	Plasma cis-4-decenoylcarnitine (C10:1) levels in chronic kidney disease	['EFO_0800311']	['EFO_0800311']	37277652	2023-06-05	0	0	4959	['GCKD']	[]	['Metabolite']
GCST90264975	Urine cystathionine levels in chronic kidney disease	['EFO_0010474']	['EFO_0010474']	37277652	2023-06-05	0	0	4628	['GCKD']	[]	['Metabolite']
GCST90265427	Plasma lactate levels in chronic kidney disease	['EFO_0007745']	['EFO_0007745']	37277652	2023-06-05	0	0	4959	['GCKD']	[]	['Metabolite']
GCST90265717	Plasma nervonoylcarnitine (C24:1)* levels in chronic kidney disease	['EFO_0800549']	['EFO_0800549']	37277652	2023-06-05	0	0	4625	['GCKD']	[]	['Metabolite']
GCST90265833	Urine phenyllactate (PLA) levels in chronic kidney disease	['EFO_0021662']	['EFO_0021662']	37277652	2023-06-05	0	0	4565	['GCKD']	[]	['Metabolite']
GCST90274337	Eicosanoid 11d-TXB2 b levels	['EFO_0020044']	['EFO_0020044']	37524825	2023-07-31	0	0	1910	['ARIC']	[]	['Metabolite']
GCST90275138	Autism (ADuLT model adjusted for age, sex)	['EFO_0003758']	['EFO_0003758']	37689771	2023-09-09	0	0	54976	['NR']	[]	[]
GCST90278945	Plasma metabolome feature (c18_2457)	['EFO_0005664']	['EFO_0005664']	36482414	2022-12-08	0	0	441	['other']	['Harmonized summary statistics are not available or empty']	[]
GCST90279731	Plasma metabolome feature (hilic_1561)	['EFO_0005664']	['EFO_0005664']	36482414	2022-12-08	0	0	441	['other']	['Harmonized summary statistics are not available or empty']	[]
GCST90280658	Plasma metabolome feature (hilic_6784)	['EFO_0005664']	['EFO_0005664']	36482414	2022-12-08	0	0	441	['other']	['Harmonized summary statistics are not available or empty']	[]
GCST90293913	Seropositivity for escherichia coli O157:H7 str. sakai peptide (agilent_185324)	['EFO_0803621']	['EFO_0803621']	37164013	2023-04-25	0	0	1745	['Lifelines', 'other']	['Harmonized summary statistics are not available or empty']	[]
GCST90297358	Vitamin D levels (short tandem repeats)	['EFO_0004631']	['EFO_0004631']	38116119	2023-12-13	0	0	1362	['UKB']	['Harmonized summary statistics are not available or empty']	[]
GCST90299900	Metabolite levels (alanylisoleucine)	['EFO_0005664']	['EFO_0005664']	37253714	2023-05-30	0	0	1120	['ARIC', 'HCHS', 'SOL', 'FHS', 'CHS', 'MESA']	['Harmonized summary statistics are not available or empty']	[]
GCST90300679	Metabolite levels (lithocholate sulfate (1))	['EFO_0800579']	['EFO_0800579']	37253714	2023-05-30	0	0	2339	['ARIC', 'HCHS', 'SOL', 'FHS', 'CHS', 'MESA']	['Harmonized summary statistics are not available or empty']	[]
GCST90384329	T1 FreeSurfer DKT rh medialorbitofrontal thickness	['EFO_0004346']	['EFO_0004346']	38811844	2024-05-29	0	0	7058	['CHIMGEN']	[]	[]
GCST90384614	DTI TBSS MD Superior fronto-occipital fasciculus R	['EFO_0004346']	['EFO_0004346']	38811844	2024-05-29	0	0	7058	['CHIMGEN']	[]	[]
GCST90384685	T1 FreeSurfer a2009s lh G insular short area	['EFO_0004346']	['EFO_0004346']	38811844	2024-05-29	0	0	7058	['CHIMGEN']	[]	[]
GCST90387672	T1 FreeSurfer DKT lh cuneus volume	['EFO_0004346']	['EFO_0004346']	38811844	2024-05-29	0	0	40282	['UKB', 'CHIMGEN']	[]	[]
GCST90387823	DTI TBSS FA Posterior thalamic radiation L	['EFO_0004346']	['EFO_0004346']	38811844	2024-05-29	0	0	40282	['UKB', 'CHIMGEN']	[]	[]
GCST90389347	REST UKBBICA NET100 0079	['EFO_0004346']	['EFO_0004346']	38811844	2024-05-29	0	0	40282	['UKB', 'CHIMGEN']	[]	[]
GCST90390466	REST UKBBICA NET100 1198	['EFO_0004346']	['EFO_0004346']	38811844	2024-05-29	0	0	40282	['UKB', 'CHIMGEN']	[]	[]
GCST90432707	Carcinoembryonic antigen-related cell adhesion molecule 8 levels	['OBA_2040268']	['OBA_2040268']	37794183	2023-10-04	0	0	46327	['UKB-PPP']	['Harmonized summary statistics are not available or empty']	[]
GCST90432760	Cyclin-dependent kinase 2-interacting protein levels	['OBA_2041032']	['OBA_2041032']	37794183	2023-10-04	0	0	46327	['UKB-PPP']	['Harmonized summary statistics are not available or empty']	[]
GCST90435504	Arms total mass (UKB data field 23260)	['EFO_0005106']	['EFO_0005106']	38872030	2024-06-13	0	0	348000	['UKBB White British']	['The number of SNPs in the study is below the expected threshold']	[]
GCST90250832	Age-related macular degeneration or COVID-19 critical illness (MTAG)	['EFO_0001365', 'MONDO_0100096']	['MONDO_0100096', 'EFO_0001365']	36614910	2022-12-23	21245	1401064	1422309	['other']	['Harmonized summary statistics are not available or empty']	[]
GCST90445986	Cholesterol to total lipids in medium VLDL percentage (UKB data field 23595)	['EFO_0022239']	['EFO_0022239']	39278973	2024-09-15	0	0	94257	['UKBB']	[]	['Metabolite']
GCST90454962	Patterns of brain structural covariance (C512_482)	['OBA_2045210']	['OBA_2045210']	38127979	2023-12-21	0	0	33541	['UKB']	['Harmonized summary statistics are not available or empty']	[]
GCST90250835	COVID-19 critical illness or age-related macular degeneration (MTAG)	['EFO_0001365', 'MONDO_0100096']	['MONDO_0100096', 'EFO_0001365']	36614910	2022-12-23	21245	1401064	1422309	['other']	['Harmonized summary statistics are not available or empty']	[]
GCST90570622	Chronic obstructive pulmonary disease or diverticular disease (MTAG)	['EFO_0000341', 'EFO_0009959']	['EFO_0009959', 'EFO_0000341']	40155373	2025-03-28	94176	1322272	1416448	['NR']	['Harmonized summary statistics are not available or empty']	[]
GCST90570612	Asthma or irritable bowel syndrome (MTAG)	['EFO_0000555', 'MONDO_0004979']	['EFO_0000555', 'MONDO_0004979']	40155373	2025-03-28	175340	1235383	1410723	['NR']	['Harmonized summary statistics are not available or empty']	[]
GCST90570626	Idiopathic pulmonary fibrosis or gastroesophageal reflux disease (MTAG)	['EFO_0000768', 'EFO_0003948']	['EFO_0003948', 'EFO_0000768']	40155373	2025-03-28	61111	1349089	1410200	['NR']	['Harmonized summary statistics are not available or empty']	[]
GCST90131903	Insomnia	['EFO_0004698']	['EFO_0004698']	35835914	2022-07-14	390751	1018386	1409137	['UKB', '23andMe']	['Harmonized summary statistics are not available or empty']	[]
GCST90569020	Gut microbiome abundance (class Romboutsia sp. 1 (at 1 year) x Household furry pet cat or dog (3 Months) interaction	['EFO_0007874', 'EFO_0007944']	['EFO_0007944', 'EFO_0007874']	40187613	2025-04-03	0	0	688	['CHILD']	['Harmonized summary statistics are not available or empty']	[]
GCST90572701	Precuneus area	['OBA_2045267']	['OBA_2045267']	35113692	2022-02-03	0	0	32488	['UKB']	['Harmonized summary statistics are not available or empty']	[]
GCST011777	Major psychiatric disorders or BMI (pleiotropy)	['EFO_0004340', 'MONDO_0002009', 'MONDO_0004985', 'MONDO_0005090']	['MONDO_0005090', 'MONDO_0002009', 'MONDO_0004985', 'EFO_0004340']	31913414	2020-01-08	190051	421863	1407554		['Harmonized summary statistics are not available or empty']	[]
GCST010557	Type 2 diabetes	['MONDO_0005148']	['MONDO_0005148']	32541925	2020-06-15	228499	1178783	1407282		['Harmonized summary statistics are not available or empty']	[]
GCST000634	Cognitive ability	['EFO_0004337']	['EFO_0004337']	20306291	2010-03-21	0	0	860		['Harmonized summary statistics are not available or empty']	[]
GCST001167	Aging (time to death)	['EFO_0022597']	['EFO_0022597']	21782286	2011-07-20	0	0	25007		['Harmonized summary statistics are not available or empty']	[]
GCST002719	Seasonality	['EFO_0006876']	['EFO_0006876']	25562672	2014-12-09	0	0	3269		['Harmonized summary statistics are not available or empty']	[]
GCST90399695	Chronic obstructive pulmonary disease	['EFO_0000341']	['EFO_0000341']	36777996	2022-10-12	81568	1310798	1392366	['BBJ', 'BioMe', 'BioVU', 'CCPM', 'CKB', 'EB', 'FinnGen', 'G&H', 'GS:SFHS', 'HUNT', 'Lifelines', 'MGBB', 'MGI', 'TWB', 'UCLA', 'UKB']	[]	[]
GCST010780	COVID-19 (RELEASE 4)	['MONDO_0100096']	['MONDO_0100096']	32404885	2020-05-13	17965	1370547	1388512		[]	[]
GCST006895	Parasubiculum volume	['OBA_2050005']	['OBA_2050005']	30279459	2018-10-02	0	0	21297		['Harmonized summary statistics are not available or empty']	[]
GCST007132	High density lipoprotein cholesterol levels	['EFO_0004612']	['EFO_0004612']	29507422	2018-03-05	0	0	283251		['Harmonized summary statistics are not available or empty']	[]
GCST008430	Hematocrit	['EFO_0004348']	['EFO_0004348']	19853236	2009-10-22	0	0	6015		['Harmonized summary statistics are not available or empty']	[]
GCST011075	COVID-19 (very severe respiratory confirmed vs population) RELEASE 5	['MONDO_0100096']	['MONDO_0100096']	32404885	2020-05-13	5101	1383241	1388342		[]	[]
GCST90399686	Asthma	['MONDO_0004979']	['MONDO_0004979']	36777996	2022-10-12	121940	1254131	1376071	['BioMe', 'BioVU', 'CCPM', 'DECODE', 'EB', 'FinnGen', 'GS:SFHS', 'HUNT', 'Lifelines', 'MGBB', 'MGI', 'QSKIN', 'UCLA', 'UKB']	[]	[]
GCST009731_50	Blood protein levels in cardiovascular risk	['OBA_2050120']	['OBA_2050120']	28369058	2017-04-03	0	0	3394		['Harmonized summary statistics are not available or empty']	[]
GCST90503483	Sarcoidosis	['MONDO_0019338']	['MONDO_0019338']	40075078	2025-03-12	7554	1367006	1374560	['FinnGen ', ' UKB ', ' MVP ', ' AllofUs']	[]	[]
GCST009806	Natto consumption	['EFO_0008111']	['EFO_0008111']	31959922	2020-01-20	0	0	152678		['Harmonized summary statistics are not available or empty']	[]
GCST90243963	Severe COVID-19 or systemic lupus erythematosus (inverse variance)	['MONDO_0007915', 'MONDO_0100096']	['MONDO_0100096', 'MONDO_0007915']	36327221	2022-11-03	18081	1353040	1371121	['Immunochip', 'other']	['The number of SNPs in the study is below the expected threshold']	[]
GCST90003438	aparc-a2009s rh area S-precentral-inf-part	['EFO_0008381']	['EFO_0008381']	33875891	2021-04-19	0	0	21282	['UKB']	[]	[]
GCST90005510	rfMRI connectivity (ICA100 edge 657)	['OBA_2045295']	['OBA_2045295']	33875891	2021-04-19	0	0	21081	['UKB']	[]	[]
GCST90005787	rfMRI connectivity (ICA100 edge 934)	['OBA_2045295']	['OBA_2045295']	33875891	2021-04-19	0	0	21081	['UKB']	[]	[]
GCST90011452	OTU99_30 (Parasutterella) abundance	['EFO_0007874']	['EFO_0007874']	33462482	2021-01-18	0	0	8956	['POPGEN', 'FOCUS', 'KORA', 'SHIP', 'SHIP-TREND']	[]	[]
GCST90011536	F_Prevotellaceae prevalence	['EFO_0007874']	['EFO_0007874']	33462482	2021-01-18	0	0	8956	['POPGEN', 'FOCUS', 'KORA', 'SHIP', 'SHIP-TREND']	[]	[]
GCST90012201	Polyunsaturated omega-6 fatty acid levels (dihomo-g-linolenic acid C20:3n6)	['EFO_0005680']	['EFO_0005680']	32915819	2020-09-11	0	0	2776	['LURIC']	['Harmonized summary statistics are not available or empty']	['GxG']
GCST90012714	Hematocrit [Volume Fraction] of Blood by Automated count	['EFO_0004348']	['EFO_0004348']	33441150	2021-01-13	0	0	65907	['BioVU']	['Harmonized summary statistics are not available or empty']	[]
GCST90013574	Scyllo-inositol levels	['EFO_0011001']	['EFO_0011001']	33283231	2020-12-05	0	0	996		['The number of SNPs in the study is below the expected threshold']	['Metabolite']
GCST90399733	Stroke	['EFO_0000712']	['EFO_0000712']	36777996	2022-10-12	60176	1310725	1370901	['BBJ', 'BioMe', 'BioVU', 'CCPM', 'EB', 'FinnGen', 'G&H', 'GS:SFHS', 'HUNT', 'Lifelines', 'MGBB', 'MGI', 'QSKIN', 'TWB', 'UCLA', 'UKB']	[]	[]
GCST90024437	Alkenylphosphatidylethanolamine (P-18:1/22:5) (a) levels	['EFO_0010228']	['EFO_0010228']	35668104	2022-06-06	0	0	4492	['BHS']	[]	['Metabolite']
GCST90024953	Alkenylphosphatidylcholine (P-20:0/20:4) levels	['EFO_0010226']	['EFO_0010226']	35668104	2022-06-06	0	0	6057	['BHS', 'ADNI', 'AIBL']	[]	['Metabolite']
GCST90255647	Idiopathic pulmonary fibrosis	['EFO_0000768']	['EFO_0000768']	36777997	2022-10-12	10991	1348042	1367570	['BBJ', 'BioMe', 'BioVU', 'CCPM', 'CKB', 'EB', 'FinnGen', 'G&H', 'HUNT', 'MGBB', 'MGI', 'UCLA', 'UKB', 'NR']	['Harmonized summary statistics are not available or empty']	[]
GCST90255646	Idiopathic pulmonary fibrosis	['EFO_0000768']	['EFO_0000768']	36777997	2022-10-12	8323	1347451	1364311	['BBJ', 'BioMe', 'BioVU', 'CCPM', 'CKB', 'EB', 'FinnGen', 'G&H', 'HUNT', 'MGBB', 'MGI', 'UCLA', 'UKB']	['Harmonized summary statistics are not available or empty']	[]
GCST90399714	Heart failure	['EFO_0003144']	['EFO_0003144']	36777996	2022-10-12	68408	1286331	1354739	['BBJ', 'BioMe', 'BioVU', 'CKB', 'EB', 'FinnGen', 'G&H', 'HUNT', 'Lifelines', 'MGBB', 'MGI', 'UCLA', 'UKB']	[]	[]
GCST90013841	Alzheimer's disease or type 2 diabetes (pleiotropy)	['MONDO_0004975', 'MONDO_0005148']	['MONDO_0004975', 'MONDO_0005148']	33541420	2021-02-04	152711	1200677	1353388		['Harmonized summary statistics are not available or empty']	[]
GCST90060635	Cholesteryl ester(18:2)_[M+NH4]1+ levels	['EFO_0010345']	['EFO_0010345']	34503513	2021-09-10	0	0	5662	['PROMIS']	[]	['Metabolite']
GCST90079158	Heel bone mineral density right (UKB data field 4124)	['EFO_0009270']	['EFO_0009270']	34662886	2021-10-18	0	0	166266	['UKB']	['The number of SNPs in the study is below the expected threshold']	['ExWAS']
GCST90570621	Chronic obstructive pulmonary disease or colon polyp (MTAG)	['EFO_0000341', 'MONDO_0021400']	['EFO_0000341', 'MONDO_0021400']	40155373	2025-03-28	80608	1269726	1350334	['NR']	['Harmonized summary statistics are not available or empty']	[]
GCST90319327	Depression	['MONDO_0002009']	['MONDO_0002009']	37464041	2023-07-18	371184	978703	1349887	['IPSYCH', 'FinnGen', 'PGC', 'UKB', '23andMe', 'MVP']	['Harmonized summary statistics are not available or empty']	[]
GCST011074	COVID-19 (RELEASE 5)	['MONDO_0100096']	['MONDO_0100096']	32404885	2020-05-13	32494	1316207	1348701		[]	[]
GCST90399736	Thyroid cancer	['MONDO_0002108']	['MONDO_0002108']	36777996	2022-10-12	6015	1333754	1339769	['BioMe', 'BioVU', 'CCPM', 'DECODE', 'EB', 'FinnGen', 'HUNT', 'MGBB', 'MGI', 'QSKIN', 'UKB']	[]	[]
GCST90085818	Platelet-to-lymphocyte ratio	['EFO_0008446']	['EFO_0008446']	34469753	2021-08-26	0	0	335030	['UKB', 'Other']	['Harmonized summary statistics are not available or empty']	[]
GCST90091809	Triglycerides levels in chylomicrons and extremely large VLDL meal response (OrNLSr)	['EFO_0007681', 'OBA_2050296']	['OBA_2050296', 'EFO_0007681']	34610981	2021-10-05	0	0			['Harmonized summary statistics are not available or empty']	[]
GCST90296489	Breast cancer or critical COVID-19 (pleiotropy)	['MONDO_0007254', 'MONDO_0100096']	['MONDO_0100096', 'MONDO_0007254']	37636041	2023-07-29	147153	1186231	1333384	['BCAC', 'NR', 'HGI']	['Harmonized summary statistics are not available or empty']	[]
GCST90101601	Thyroglobulin levels	['EFO_0010050']	['EFO_0010050']	28240269	2017-02-27	0	0	997	['KORA']	['Harmonized summary statistics are not available or empty']	[]
GCST90566800	Knee osteoarthritis	['EFO_0004616']	['EFO_0004616']	40205036	2025-04-09	172256	1144244	1316500	['arcOGEN', 'ARGO', 'UKHLS', 'China Kadoorie Biobank', 'deCODE', 'CHB', 'DBDS', 'eMERGE', 'EB', 'FinnGen', 'MyCode', 'GS:SFHS', 'HRS', 'HKDDDPC', 'HUNT', 'Bunkyo', 'HerediGene', 'RIKEN', 'Shimane-CoHRE', 'JOCO', 'LifeLines', 'NEO', 'NHS', 'MGBB', 'QIMR', 'RS', 'SHIP', 'SIMPLER', 'ToMMo', 'TwinsUK', 'UKB', 'BioMe', 'G&H', 'NIHR BIORESOURCE', 'MVP', 'OAI']	[]	[]
GCST90128987	1-linoleoylglycerophosphocholine levels (Metabolon platform)	['EFO_0021083']	['EFO_0021083']	27073872	2016-04-13	0	0	707	['TwinsUK']	['Harmonized summary statistics are not available or empty']	[]
GCST90133993	Linoleoyl-linoleoyl-glycerol (18:2/18:2) [1] levels in elite athletes	['EFO_0004529']	['EFO_0004529']	31882771	2019-12-27	0	0	490		['Harmonized summary statistics are not available or empty']	[]
GCST90134437	Remission after antidepressant treatment in major depressive disorder	['GO_0036276']	['GO_0036276']	35793696	2022-07-06	0	0	166	['other']	['Harmonized summary statistics are not available or empty']	[]
GCST90137724	Growth hormone receptor levels	['EFO_0020426']	['EFO_0020426']	34814699	2021-11-24	0	0	1852	['JHS']	['Harmonized summary statistics are not available or empty']	[]
GCST90139538	N-acetylleucine levels	['EFO_0800116']	['EFO_0800116']	35347128	2022-03-28	0	0	6136	['METSIM']	['Harmonized summary statistics are not available or empty']	[]
GCST90139677	Succinate levels	['EFO_0011002']	['EFO_0011002']	35347128	2022-03-28	0	0	6136	['METSIM']	['Harmonized summary statistics are not available or empty']	[]
GCST90177079	Metabolite peak levels (QI1530)	['EFO_0004725']	['EFO_0004725']	35995766	2022-08-22	0	0	2466	['JHS']	['Harmonized summary statistics are not available or empty']	['Metabolite']
GCST90199669	Acetylcarnitine (c2) levels	['EFO_0021038']	['EFO_0021038']	36635386	2023-01-12	0	0	8262	['CLSA']	[]	['Metabolite']
GCST90200562	X-21286 levels	['EFO_0800804']	['EFO_0800804']	36635386	2023-01-12	0	0	8231	['CLSA']	[]	['Metabolite']
GCST90202288	N-methylproline levels	['EFO_0800039']	['EFO_0800039']	36635386	2023-01-12	0	0	104	['CLSA']	[]	['Metabolite']
GCST90202358	S-methylcysteine sulfoxide levels	['EFO_0800058']	['EFO_0800058']	36635386	2023-01-12	0	0	103	['CLSA']	[]	['Metabolite']
GCST90202398	N2,N5-diacetylornithine levels	['EFO_0800070']	['EFO_0800070']	36635386	2023-01-12	0	0	90	['CLSA']	[]	['Metabolite']
GCST90203288	Dihomo-linolenate (20:3n3 or n6) levels	['EFO_0021046']	['EFO_0021046']	36635386	2023-01-12	0	0	108	['CLSA']	[]	['Metabolite']
GCST90203593	2-hydroxyarachidate levels	['EFO_0800558']	['EFO_0800558']	36635386	2023-01-12	0	0	107	['CLSA']	[]	['Metabolite']
GCST90244188	Maximum habitual alcohol consumption (MTAG)	['OBA_1000840']	['OBA_1000840']	36301540	2022-10-03	0	0	353981	['MVP']	['Harmonized summary statistics are not available or empty']	[]
GCST90245787	Penn alcohol craving scale in alcohol dependence (codominant genetic model)	['EFO_0009458']	['EFO_0009458']	36551763	2022-11-22	0	0	26	['NR']	['Harmonized summary statistics are not available or empty']	[]
GCST90246665	Beta-crystallin S levels	['EFO_0004747']	['EFO_0004747']	34648354	2021-11-12	0	0	10708	['other']	['Harmonized summary statistics are not available or empty']	[]
GCST90249459	Signal peptide, CUB and EGF-like domain-containing protein 1 levels	['EFO_0803074']	['EFO_0803074']	34648354	2021-11-12	0	0	10708	['other']	['Harmonized summary statistics are not available or empty']	[]
GCST90249486	Semaphorin-3E levels	['EFO_0008279']	['EFO_0008279']	34648354	2021-11-12	0	0	10708	['other']	['Harmonized summary statistics are not available or empty']	[]
GCST90249830	Transcription factor RelB levels	['EFO_0802140']	['EFO_0802140']	34648354	2021-11-12	0	0	10708	['other']	['Harmonized summary statistics are not available or empty']	[]
GCST90257170	C52:7 Triacylglycerol levels in chronic kidney disease	['EFO_0004530']	['EFO_0004530']	35120996	2022-02-01	0	0	822	['CRIC']	[]	['Metabolite']
GCST90257474	Threitol levels in chronic kidney disease	['EFO_0021031']	['EFO_0021031']	35120996	2022-02-01	0	0	822	['CRIC']	[]	['Metabolite']
GCST90257641	N-methylarginine levels in chronic kidney disease	['EFO_0005134']	['EFO_0005134']	35120996	2022-02-01	0	0	822	['CRIC']	[]	['Metabolite']
GCST90264236	Urine 1-methylhistidine levels in chronic kidney disease	['EFO_0021543']	['EFO_0021543']	37277652	2023-06-05	0	0	4905	['GCKD']	[]	['Metabolite']
GCST90265344	Urine histidine levels in chronic kidney disease	['EFO_0009769']	['EFO_0009769']	37277652	2023-06-05	0	0	4911	['GCKD']	[]	['Metabolite']
GCST90265971	Plasma sphingomyelin (d18:1/25:0, d19:0/24:1, d20:1/23:0, d19:1/24:0)* levels in chronic kidney disease	['EFO_0010118']	['EFO_0010118']	37277652	2023-06-05	0	0	4950	['GCKD']	[]	['Metabolite']
GCST90269740	Triglycerides to total lipids in medium HDL percentage (UKB data field 23643)	['EFO_0022333']	['EFO_0022333']	36764567	2023-02-09	0	0	88329	['UKB']	[]	['Metabolite']
GCST90274459	Docosanoid Maresin 1 a levels	['EFO_0020044']	['EFO_0020044']	37524825	2023-07-31	0	0	6496	['ARIC']	[]	['Metabolite']
GCST90277369	Sphingomyelin (d34:0) levels	['OBA_2045176']	['OBA_2045176']	37907536	2023-10-31	0	0	6207	['GeneRISK']	['Harmonized summary statistics are not available or empty']	[]
GCST90279643	Plasma metabolome feature (c18_972)	['EFO_0005664']	['EFO_0005664']	36482414	2022-12-08	0	0	441	['other']	['Harmonized summary statistics are not available or empty']	[]
GCST90292728	Total lipids in medium HDL	['EFO_0022310']	['EFO_0022310']	37255970	2023-05-15	0	0	7042	['other']	['Harmonized summary statistics are not available or empty']	[]
GCST90295119	Seropositivity for bombyx mori (domestic silk moth) peptide (twist_10973)	['EFO_0803597']	['EFO_0803597']	37164013	2023-04-25	0	0	1745	['Lifelines', 'other']	['Harmonized summary statistics are not available or empty']	[]
GCST011084	COVID-19 (hospitalized vs population) RELEASE 5	['MONDO_0100096']	['MONDO_0100096']	32404885	2020-05-13	12888	1295966	1308854		[]	[]
GCST90300158	Metabolite levels (oleic ethanolamide; oleoyl ethanolamide)	['EFO_0800604']	['EFO_0800604']	37253714	2023-05-30	0	0	7867	['ARIC', 'HCHS', 'SOL', 'FHS', 'CHS', 'MESA']	['Harmonized summary statistics are not available or empty']	[]
GCST90302114	Triglycerides in small VLDL	['EFO_0022145']	['EFO_0022145']	38448586	2024-03-06	0	0	136016	['Multiple']	[]	['Metabolite']
GCST90318643	Brain sphingomyelin (d18:2/14:0, d18:1/14:1)* levels	['EFO_0022114']	['EFO_0022114']	39528826	2024-11-11	0	0	820	['Knight_ADRC', 'ROSMAP', 'MAYO']	[]	['Metabolite']
GCST90318799	Brain octadecenedioate (C18:1-DC) levels	['EFO_0800563']	['EFO_0800563']	39528826	2024-11-11	0	0	1016	['Knight_ADRC', 'ROSMAP', 'MAYO']	[]	['Metabolite']
GCST90319048	Brain metabolite X-12015 levels	['EFO_0800699']	['EFO_0800699']	39528826	2024-11-11	0	0	1016	['Knight_ADRC', 'ROSMAP', 'MAYO']	[]	['Metabolite']
GCST90319075	Brain metabolite X-22771 levels	['EFO_0800844']	['EFO_0800844']	39528826	2024-11-11	0	0	1016	['Knight_ADRC', 'ROSMAP', 'MAYO']	[]	['Metabolite']
GCST90385810	T1 FreeSurfer pial lh pericalcarine area	['EFO_0004346']	['EFO_0004346']	38811844	2024-05-29	0	0	7058	['CHIMGEN']	[]	[]
GCST90386418	REST UKBBICA NET100 0564	['EFO_0004346']	['EFO_0004346']	38811844	2024-05-29	0	0	7058	['CHIMGEN']	[]	[]
GCST90387191	REST UKBBICA NET100 1337	['EFO_0004346']	['EFO_0004346']	38811844	2024-05-29	0	0	7058	['CHIMGEN']	[]	[]
GCST90387852	DTI TBSS L1 Inferior cerebellar peduncle R	['EFO_0004346']	['EFO_0004346']	38811844	2024-05-29	0	0	40282	['UKB', 'CHIMGEN']	[]	[]
GCST90389809	REST UKBBICA NET100 0541	['EFO_0004346']	['EFO_0004346']	38811844	2024-05-29	0	0	40282	['UKB', 'CHIMGEN']	[]	[]
GCST90390080	REST UKBBICA NET100 0812	['EFO_0004346']	['EFO_0004346']	38811844	2024-05-29	0	0	40282	['UKB', 'CHIMGEN']	[]	[]
GCST90428152	Brain imaging derived volumetric endophenotypes (Cerebellar Vermal Lobules I-V)	['EFO_0020864']	['EFO_0020864']	37634885	2023-08-25	0	0	381195	['UKB']	['Harmonized summary statistics are not available or empty']	[]
GCST90429793	High-gain or medium-gain weight trajectory (probability of belonging to cluster)	['EFO_0004566']	['EFO_0004566']	38987242	2024-07-10	0	0	176408	['UKB']	[]	[]
GCST90430184	Right brain hemisphere region V4t surface area	['EFO_0004346']	['EFO_0004346']	39271676	2024-09-13	0	0	15840	['UKB']	[]	[]
GCST90430866	Right brain hemisphere region EC grey matter volume	['EFO_0004346']	['EFO_0004346']	39271676	2024-09-13	0	0	15787	['UKB']	[]	[]
GCST90432492	Specifically androgen-regulated gene protein levels	['OBA_2043382']	['OBA_2043382']	37794183	2023-10-04	0	0	46327	['UKB-PPP']	['Harmonized summary statistics are not available or empty']	[]
GCST90432719	Centrosomal protein of 164 kDa levels	['OBA_2051300']	['OBA_2051300']	37794183	2023-10-04	0	0	46327	['UKB-PPP']	['Harmonized summary statistics are not available or empty']	[]
GCST90434965	E3 ubiquitin-protein ligase TRIM58 levels	['OBA_2051922']	['OBA_2051922']	37794183	2023-10-04	0	0	46327	['UKB-PPP']	['Harmonized summary statistics are not available or empty']	[]
GCST90104539	Stroke	['EFO_0000712']	['EFO_0000712']	36180795	2022-09-30	73652	1234808	1308460	['multiple']	[]	[]
GCST90296443	Major depressive disorder or severe COVID-19 (pleiotropy)	['MONDO_0002009', 'MONDO_0100096']	['MONDO_0100096', 'MONDO_0002009']	37426090	2023-06-23	73854	1234427	1308281	['HGI', 'NR']	['Harmonized summary statistics are not available or empty']	[]
GCST010776	COVID-19 (RELEASE 4)	['MONDO_0100096']	['MONDO_0100096']	32404885	2020-05-13	14134	1284876	1299010		[]	[]
GCST90481377	monocyte (fraction, minimum, inv-norm transformed)	['EFO_0005091']	['EFO_0005091']	39024449	2024-07-19	0	0	4359	['MVP']	['Harmonized summary statistics are not available or empty']	[]
GCST90104540	Ischemic stroke	['HP_0002140']	['HP_0002140']	36180795	2022-09-30	62100	1234808	1296908	['multiple']	[]	[]
GCST90566799	Osteoarthritis of the hip or knee	['EFO_0004616', 'EFO_1000786']	['EFO_1000786', 'EFO_0004616']	40205036	2025-04-09	213839	1080482	1294321	['arcOGEN', 'ARGO', 'UKHLS', 'China Kadoorie Biobank', 'deCODE', 'CHB', 'DBDS', 'eMERGE', 'EB', 'FinnGen', 'MyCode', 'GS:SFHS', 'HRS', 'HKDDDPC', 'HUNT', 'Bunkyo', 'HerediGene', 'RIKEN', 'Shimane-CoHRE', 'JOCO', 'LifeLines', 'NEO', 'NHS', 'MGBB', 'QIMR', 'RS', 'SHIP', 'SIMPLER', 'ToMMo', 'TwinsUK', 'UKB', 'BioMe', 'G&H', 'NIHR BIORESOURCE', 'MVP', 'OAI']	[]	[]
GCST90134283	Osteoarthritis	['MONDO_0005178']	['MONDO_0005178']	36411363	2022-11-21	234296	1051140	1285436	['UKBB']	[]	[]
GCST90134285	Osteoarthritis	['MONDO_0005178']	['MONDO_0005178']	36411363	2022-11-21	234296	1051140	1285436	['UKBB']	['Harmonized summary statistics are not available or empty']	[]
GCST000393	Systolic blood pressure	['EFO_0006335']	['EFO_0006335']	19430479	2009-05-10	0	0	29136		['Harmonized summary statistics are not available or empty']	[]
GCST90274223	Heart failure	['EFO_0003144']	['EFO_0003144']	37429843	2023-07-10	90653	1188957	1279610	['MVP', 'other']	['Harmonized summary statistics are not available or empty']	[]
GCST90281118	Migraine or type 1 diabetes	['MONDO_0005147', 'MONDO_0005277']	['MONDO_0005277', 'MONDO_0005147']	36808568	2023-02-20	105334	1167438	1272772	['IHGC', 'UKB']	['Harmonized summary statistics are not available or empty']	[]
GCST90061375	Peripheral artery disease in non diabetes	['EFO_0004265']	['EFO_0004265']	34601942	2021-10-04	20196	1250565	1270761	['COROGENE', 'deCODE', 'MAYO', 'UKB', 'other']	['Harmonized summary statistics are not available or empty']	[]
GCST90310300	ICD10 L50: Urticaria	['EFO_0005531']	['EFO_0005531']	37430141	2023-07-10	40694	1230001	1270695	['DeCODE', 'UKB', 'FinnGen', 'BBJ']	['Harmonized summary statistics are not available or empty']	[]
GCST004238	Triglyceride levels	['EFO_0004530']	['EFO_0004530']	28334899	2017-02-21	0	0	18421		['Harmonized summary statistics are not available or empty']	[]
GCST004738	Duloxetine response in major depressive disorder (% change in symptom score)	['OBA_2040056']	['OBA_2040056']	28696415	2017-07-11	0	0	186		['Harmonized summary statistics are not available or empty']	[]
GCST004966	Lipoprotein-associated phospholipase A2 activity change in response to darapladib treatment in cardiovascular disease	['EFO_0008395', 'EFO_0008432']	['EFO_0008432', 'EFO_0008395']	28753643	2017-07-28	0	0	10874		['Harmonized summary statistics are not available or empty']	[]
GCST90451691	Anxiety disorder	['EFO_0006788']	['EFO_0006788']	39294497	2024-09-18	4799	47452	1266780	['AllofUs', 'FinnGen', 'iPSYCH', 'MVP', 'PGC', 'UKB']	['Harmonized summary statistics are not available or empty']	[]
GCST007663	Triglyceride change in response to fenofibrate treatment	['EFO_0007681', 'GO_1901557']	['GO_1901557', 'EFO_0007681']	30255771	2018-09-17	0	0	173		['Harmonized summary statistics are not available or empty']	[]
GCST007952	Glycated hemoglobin levels	['EFO_0004541']	['EFO_0004541']	28898252	2017-09-12	0	0	7564		['Harmonized summary statistics are not available or empty']	[]
GCST90399672	Abdominal aortic aneurysm	['EFO_0004214']	['EFO_0004214']	36777996	2022-10-12	8163	1256755	1264918	['BioMe', 'BioVU', 'CCPM', 'DECODE', 'EB', 'FinnGen', 'HUNT', 'MGBB', 'MGI', 'UKB']	[]	[]
GCST90244661	Headache or type 2 diabetes	['HP_0002315', 'MONDO_0005148']	['MONDO_0005148', 'HP_0002315']	36292730	2022-10-12	145796	1112725	1258521	['DIAGRAM', 'UKB']	['Harmonized summary statistics are not available or empty']	[]
GCST008863	Malate levels	['EFO_0010508']	['EFO_0010508']	31560688	2019-09-27	0	0	1937		['Harmonized summary statistics are not available or empty']	[]
GCST009378	Bone mineral content [LS]	['EFO_0007621']	['EFO_0007621']	31790847	2019-11-29	0	0	1030		['Harmonized summary statistics are not available or empty']	[]
GCST009708	Serum sclerostin levels	['EFO_0010606']	['EFO_0010606']	31170332	2019-08-02	0	0	10584		['Harmonized summary statistics are not available or empty']	[]
GCST90002535	IDP T1 FAST ROIs L parietal operc cortex	['OBA_2050009']	['OBA_2050009']	33875891	2021-04-19	0	0	22133	['UKB']	[]	[]
GCST90003613	aparc-a2009s lh thickness G-cuneus	['EFO_0004840']	['EFO_0004840']	33875891	2021-04-19	0	0	21282	['UKB']	[]	[]
GCST90003626	aparc-a2009s lh thickness G-orbital	['EFO_0004840']	['EFO_0004840']	33875891	2021-04-19	0	0	21282	['UKB']	[]	[]
GCST90004101	IDP dMRI TBSS L1 Posterior corona radiata R	['EFO_0004641']	['EFO_0004641']	33875891	2021-04-19	0	0	20860	['UKB']	[]	[]
GCST90005368	rfMRI connectivity (ICA100 edge 515)	['OBA_2045295']	['OBA_2045295']	33875891	2021-04-19	0	0	21081	['UKB']	[]	[]
GCST90005425	rfMRI connectivity (ICA100 edge 572)	['OBA_2045295']	['OBA_2045295']	33875891	2021-04-19	0	0	21081	['UKB']	[]	[]
GCST90006070	rfMRI connectivity (ICA100 edge 1217)	['OBA_2045295']	['OBA_2045295']	33875891	2021-04-19	0	0	21081	['UKB']	[]	[]
GCST90010817	Phosphatidylcholine diacyl C42:1 levels	['EFO_0010226']	['EFO_0010226']	33414548	2021-01-07	0	0	16570	['FENLAND', 'EPIC-Norfolk', 'INTERVAL', 'KORA', 'TWINS-UK']	['Harmonized summary statistics are not available or empty']	['Metabolite']
GCST90011495	TestASV_19 (Prevotella) abundance	['EFO_0007874']	['EFO_0007874']	33462482	2021-01-18	0	0	8956	['POPGEN', 'FOCUS', 'KORA', 'SHIP', 'SHIP-TREND']	[]	[]
GCST90011568	OTU97_126 (Prevotella) prevalence	['EFO_0007874']	['EFO_0007874']	33462482	2021-01-18	0	0	8956	['POPGEN', 'FOCUS', 'KORA', 'SHIP', 'SHIP-TREND']	[]	[]
GCST90024592	Total Monohexosylceramide levels	['EFO_0010222']	['EFO_0010222']	35668104	2022-06-06	0	0	4492	['BHS']	[]	['Metabolite']
GCST90024984	Phosphatidylethanolamine (18:0_22:5) (n6) levels	['EFO_0010228']	['EFO_0010228']	35668104	2022-06-06	0	0	6057	['BHS', 'ADNI', 'AIBL']	[]	['Metabolite']
GCST90025080	Phosphatidylinositol (18:0_22:5) (n6) levels	['EFO_0007630']	['EFO_0007630']	35668104	2022-06-06	0	0	6057	['BHS', 'ADNI', 'AIBL']	[]	['Metabolite']
GCST90025156	Triacylglycerol (50:2) [NL-18:2] levels	['EFO_0010409']	['EFO_0010409']	35668104	2022-06-06	0	0	6057	['BHS', 'ADNI', 'AIBL']	[]	['Metabolite']
GCST90026000	Creatinine levels	['OBA_2050096']	['OBA_2050096']	33437055	2021-01-12	0	0	291		[]	['Metabolite']
GCST90032267	CAG-269 sp001916065 abundance in stool	['EFO_0007874']	['EFO_0007874']	35115689	2022-02-03	0	0	5959	['FINRISK']	[]	[]
GCST90032639	UNC496MF abundance in stool	['EFO_0007874']	['EFO_0007874']	35115689	2022-02-03	0	0	5959	['FINRISK']	[]	[]
GCST90399721	Idiopathic pulmonary fibrosis	['EFO_0000768']	['EFO_0000768']	36777996	2022-10-12	8006	1246742	1254748	['BBJ', 'BioMe', 'BioVU', 'CCPM', 'CKB', 'EB', 'FinnGen', 'G&H', 'HUNT', 'MGBB', 'MGI', 'UCLA', 'UKB']	[]	[]
GCST90044732	Android fat mass	['OBA_0004528']	['OBA_0004528']	34239500	2021-06-22	0	0	2109	['UKB']	['Harmonized summary statistics are not available or empty']	[]
GCST90104541	Cardioembolic stroke	['EFO_1001976']	['EFO_1001976']	36180795	2022-09-30	10804	1234808	1245612	['multiple']	[]	[]
GCST90162543	Cardioembolic stroke (MTAG)	['EFO_1001976']	['EFO_1001976']	36180795	2022-09-30	10804	1234808	1245612	['multiple']	['Harmonized summary statistics are not available or empty']	[]
GCST90104543	Small vessel stroke	['EFO_1001504']	['EFO_1001504']	36180795	2022-09-30	6811	1234808	1241619	['multiple']	[]	[]
GCST90162546	Small vessel stroke (MTAG)	['EFO_1001504']	['EFO_1001504']	36180795	2022-09-30	6811	1234808	1241619	['multiple']	['Harmonized summary statistics are not available or empty']	[]
GCST90093817	Gut microbiota abundance (genus Actinomyces)	['EFO_0007874']	['EFO_0007874']	33563976	2021-02-09	0	0	615		['Harmonized summary statistics are not available or empty']	[]
GCST90095512	N-acetylkynurenine (2) levels	['EFO_0005653']	['EFO_0005653']	34780722	2021-11-12	0	0	712	['MSCCR']	['Harmonized summary statistics are not available or empty']	[]
GCST90103187	Sphingomyelin (d18:1/24:1, d18:2/24:0) levels	['EFO_0022113']	['EFO_0022113']	35050183	2022-01-11	0	0	8809	['BRRD']	['Harmonized summary statistics are not available or empty']	[]
GCST90103251	X-11787 levels	['EFO_0021258']	['EFO_0021258']	35050183	2022-01-11	0	0	8809	['BRRD']	['Harmonized summary statistics are not available or empty']	[]
GCST90103744	Serum cancer antigen 15.3 levels	['EFO_0010585']	['EFO_0010585']	35144566	2022-02-10	0	0	165		['Harmonized summary statistics are not available or empty']	[]
GCST90131483	Obesity	['EFO_0001073']	['EFO_0001073']	35592775	2022-05-03	0	0	184385	['UKB']	['Harmonized summary statistics are not available or empty']	[]
GCST90132651	Concentration of chylomicrons and extremely large VLDL particles	['OBA_2050296']	['OBA_2050296']	27005778	2016-03-23	0	0	18960	['EGCUT', 'ERF', 'FTC', 'FINRISK', 'COROGENE', 'GenMets', 'HBCS', 'KORA', 'LLS', 'NTR', 'NFBC', 'YFS']	[]	['Metabolite']
GCST90140309	Gamma-glutamylmethionine levels	['EFO_0021141']	['EFO_0021141']	35347128	2022-03-28	0	0	6136	['METSIM']	['Harmonized summary statistics are not available or empty']	[]
GCST90176378	Metabolite peak levels (QI10146)	['EFO_0004725']	['EFO_0004725']	35995766	2022-08-22	0	0	2466	['JHS']	['Harmonized summary statistics are not available or empty']	['Metabolite']
GCST90176625	Metabolite peak levels (QI1239)	['EFO_0004725']	['EFO_0004725']	35995766	2022-08-22	0	0	2466	['JHS']	['Harmonized summary statistics are not available or empty']	['Metabolite']
GCST90178247	Metabolite peak levels (QI6902)	['EFO_0004725']	['EFO_0004725']	35995766	2022-08-22	0	0	2466	['JHS']	['Harmonized summary statistics are not available or empty']	['Metabolite']
GCST90203728	N-acetylvaline levels	['EFO_0800117']	['EFO_0800117']	36635386	2023-01-12	0	0	105	['CLSA']	[]	['Metabolite']
GCST90239622	Hemoglobin levels	['EFO_0004509']	['EFO_0004509']	36329257	2022-11-03	0	0	76354	['Taiwan']	['Harmonized summary statistics are not available or empty']	[]
GCST90104542	Large artery stroke	['EFO_0005524']	['EFO_0005524']	36180795	2022-09-30	6399	1234808	1241207	['multiple']	[]	[]
GCST90248475	Allergin-1 levels	['EFO_0801365']	['EFO_0801365']	34648354	2021-11-12	0	0	10708	['other']	['Harmonized summary statistics are not available or empty']	[]
GCST90249773	Transducin beta-like protein 2 levels	['EFO_0004747']	['EFO_0004747']	34648354	2021-11-12	0	0	10708	['other']	['Harmonized summary statistics are not available or empty']	[]
GCST90256955	Sex hormone-binding globulin levels (kernel-based - splice)	['EFO_0004696']	['EFO_0004696']	36088354	2022-09-10	0	0	142409	['UKB']	['Harmonized summary statistics are not available or empty']	[]
GCST90162544	Large artery stroke (MTAG)	['EFO_0005524']	['EFO_0005524']	36180795	2022-09-30	6399	1234808	1241207	['multiple']	['Harmonized summary statistics are not available or empty']	[]
GCST90267894	Hippocampal subfield left CA1 volume (body)	['EFO_0009394']	['EFO_0009394']	37337106	2023-06-19	0	0	38977	['UKB', 'CHIMGEN']	[]	[]
GCST90269546	Linoleic acid levels (UKB data field 23449)	['EFO_0006807']	['EFO_0006807']	36764567	2023-02-09	0	0	88268	['UKB']	[]	['Metabolite']
GCST90269557	Alanine levels (UKB data field 23460)	['EFO_0009765']	['EFO_0009765']	36764567	2023-02-09	0	0	88325	['UKB']	[]	['Metabolite']
GCST90279916	Plasma metabolome feature (hilic_2677)	['EFO_0005664']	['EFO_0005664']	36482414	2022-12-08	0	0	441	['other']	['Harmonized summary statistics are not available or empty']	[]
GCST90280623	Plasma metabolome feature (hilic_656)	['EFO_0005664']	['EFO_0005664']	36482414	2022-12-08	0	0	441	['other']	['Harmonized summary statistics are not available or empty']	[]
GCST90294591	Seropositivity for lactobacillus plantarum WCFS1 peptide (agilent_75020)	['EFO_0803632']	['EFO_0803632']	37164013	2023-04-25	0	0	1745	['Lifelines', 'other']	['Harmonized summary statistics are not available or empty']	[]
GCST90294731	Seropositivity for listeria phage list-36 peptide (twist_78664)	['EFO_0803665']	['EFO_0803665']	37164013	2023-04-25	0	0	1745	['Lifelines', 'other']	['Harmonized summary statistics are not available or empty']	[]
GCST90294935	Seropositivity for escherichia phage vb_ecom_js09 peptide (twist_62151)	['EFO_0803660']	['EFO_0803660']	37164013	2023-04-25	0	0	1745	['Lifelines', 'other']	['Harmonized summary statistics are not available or empty']	[]
GCST90295162	Seropositivity for plasmodium falciparum peptide (twist_50199)	['EFO_0803673']	['EFO_0803673']	37164013	2023-04-25	0	0	1745	['Lifelines', 'other']	['Harmonized summary statistics are not available or empty']	[]
GCST90295743	Seropositivity for streptococcus peptide (agilent_235929)	['EFO_0803651']	['EFO_0803651']	37164013	2023-04-25	0	0	1745	['Lifelines', 'other']	['Harmonized summary statistics are not available or empty']	[]
GCST90295778	Seropositivity for streptococcus pneumoniae peptide (agilent_223641)	['EFO_0803651']	['EFO_0803651']	37164013	2023-04-25	0	0	1745	['Lifelines', 'other']	['Harmonized summary statistics are not available or empty']	[]
GCST90310216	Corticoamygdaloid transition area volume	['OBA_2050034']	['OBA_2050034']	37391117	2023-06-28	0	0	31690	['UKB']	['Harmonized summary statistics are not available or empty']	[]
GCST90318204	Cerebrospinal fluid 1-palmitoyl-2-oleoyl-GPC (16:0/18:1) levels	['EFO_0800612', 'OBA_2045291']	['EFO_0800612', 'OBA_2045291']	39528826	2024-11-11	0	0	2602	['Knight_ADRC', 'DIAN', 'Barcelona-1', 'ADNI', 'GR@ACE', 'WADRC', 'WRAP']	[]	['Metabolite']
GCST90320663	T1 brain MRIs Unsupervised Deep learning derived Imaging Phenotypes (dimension 100)	['OBA_2045210']	['OBA_2045210']	38580839	2024-04-05	0	0	22960	['UKB']	[]	[]
GCST90321017	T2 brain MRIs Unsupervised Deep learning derived Imaging Phenotypes (dimension 70)	['OBA_2045210']	['OBA_2045210']	38580839	2024-04-05	0	0	11265	['UKB']	[]	[]
GCST90385129	DTI autoptx FA ml l tract	['EFO_0004346']	['EFO_0004346']	38811844	2024-05-29	0	0	7058	['CHIMGEN']	[]	[]
GCST90385350	REST UKBBICA NET25 0077	['EFO_0004346']	['EFO_0004346']	38811844	2024-05-29	0	0	7058	['CHIMGEN']	[]	[]
GCST90385390	REST UKBBICA NET25 0117	['EFO_0004346']	['EFO_0004346']	38811844	2024-05-29	0	0	7058	['CHIMGEN']	[]	[]
GCST90385705	T1 FreeSurfer DK rh paracentral area	['EFO_0004346']	['EFO_0004346']	38811844	2024-05-29	0	0	7058	['CHIMGEN']	[]	[]
GCST90385952	REST UKBBICA NET100 0098	['EFO_0004346']	['EFO_0004346']	38811844	2024-05-29	0	0	7058	['CHIMGEN']	[]	[]
GCST90387180	REST UKBBICA NET100 1326	['EFO_0004346']	['EFO_0004346']	38811844	2024-05-29	0	0	7058	['CHIMGEN']	[]	[]
GCST90389618	REST UKBBICA NET100 0350	['EFO_0004346']	['EFO_0004346']	38811844	2024-05-29	0	0	40282	['UKB', 'CHIMGEN']	[]	[]
GCST90430517	Right brain hemisphere region STSdp surface area	['EFO_0004346']	['EFO_0004346']	39271676	2024-09-13	0	0	14224	['UKB']	[]	[]
GCST90431171	Right brain hemisphere region 8BM grey matter volume	['EFO_0004346']	['EFO_0004346']	39271676	2024-09-13	0	0	14094	['UKB']	[]	[]
GCST90431497	Right brain hemisphere region 7Pm cortical thickness	['EFO_0004346']	['EFO_0004346']	39271676	2024-09-13	0	0	15994	['UKB']	[]	[]
GCST90434741	Sjoegren syndrome nuclear autoantigen 1 levels	['OBA_2051767']	['OBA_2051767']	37794183	2023-10-04	0	0	46327	['UKB-PPP']	['Harmonized summary statistics are not available or empty']	[]
GCST90435008	Beta-ureidopropionase levels	['OBA_2044041']	['OBA_2044041']	37794183	2023-10-04	0	0	46327	['UKB-PPP']	['Harmonized summary statistics are not available or empty']	[]
GCST90281115	Migraine or glucose levels	['EFO_0004468', 'MONDO_0005277']	['MONDO_0005277', 'EFO_0004468']	36808568	2023-02-20	102084	771257	1240100	['IHGC', 'UKB']	['Harmonized summary statistics are not available or empty']	[]
GCST90104786	Carpal tunnel syndrome	['EFO_0004143']	['EFO_0004143']	35332129	2022-03-24	48843	1190837	1239680	['deCODE', 'UKB', 'DBDS', 'CHB', 'FinnGen']	['Harmonized summary statistics are not available or empty']	[]
GCST90445934	Triglycerides to total lipids in large LDL percentage (UKB data field 23618)	['EFO_0022331']	['EFO_0022331']	39278973	2024-09-15	0	0	94063	['UKBB']	[]	['Metabolite']
GCST90448966	Reporting error summary score	['EFO_0010130']	['EFO_0010130']	39695248	2024-12-18	0	0	62129	['UKB']	[]	[]
GCST90451744	Urinary threonine to urinary creatinine ratio	['EFO_0009775', 'OBA_2050096']	['OBA_2050096', 'EFO_0009775']	39746953	2025-01-02	0	0	7960	['FinnDiane', 'GS:SFHS', 'VIKING']	[]	['Metabolite']
GCST90455483	Patterns of brain structural covariance (C1024_978)	['OBA_2045210']	['OBA_2045210']	38127979	2023-12-21	0	0	33541	['UKB']	['Harmonized summary statistics are not available or empty']	[]
GCST90131902	Insomnia	['EFO_0004698']	['EFO_0004698']	35835914	2022-07-14	222753	993280	1216033	['UKB', '23andMe']	['Harmonized summary statistics are not available or empty']	[]
GCST90020230	Major depressive disorder	['MONDO_0002009']	['MONDO_0002009']	34045744	2021-05-27	366434	847433	1213867	['MVP', 'UKB', 'PGC', 'FinnGen', '23andMe']	['Harmonized summary statistics are not available or empty']	[]
GCST90296495	Endometrial cancer or critical COVID-19 (pleiotropy)	['MONDO_0011962', 'MONDO_0100096']	['MONDO_0100096', 'MONDO_0011962']	37636041	2023-07-29	26675	1181421	1208096	['other', 'E2C2', 'UKB', 'HGI']	['Harmonized summary statistics are not available or empty']	[]
GCST90479660	low density lipoprotein cholesterol (LDLC, maximum, inv-norm transformed)	['EFO_0004611']	['EFO_0004611']	39024449	2024-07-19	0	0	578857	['MVP']	[]	[]
GCST90271770	Body mass index or knee osteoarthritis (pleiotropy)	['EFO_0004340', 'EFO_0004616']	['EFO_0004616', 'EFO_0004340']	36889626	2023-03-06	62497	333557	1202888	['UKB']	['Harmonized summary statistics are not available or empty']	[]
GCST90455678	Gout	['EFO_0004274']	['EFO_0004274']	39406924	2024-10-15	23044	1172318	1195362	['GS:SFHS ', ' FinnGen ', ' KP ', ' MPP ', ' GlobalGout ', ' NHS ', ' HPFS ', ' MGBB ', ' UKB ', ' 23andMe']	['Harmonized summary statistics are not available or empty']	[]
GCST90454177	FVC or inflammatory bowel disease (pleiotropy)	['EFO_0003767', 'EFO_0004312']	['EFO_0004312', 'EFO_0003767']	38102678	2023-12-15	13810	776545	1190457	['UKB', 'FinnGen', 'SpiroMeta']	['Harmonized summary statistics are not available or empty']	[]
GCST90568587	Gut microbiome abundance (class Clostridium sensu stricto sp. (at 3 months) x Spring Birth (Mar-May) interaction	['EFO_0007874', 'EFO_0008360']	['EFO_0007874', 'EFO_0008360']	40187613	2025-04-03	0	0	693	['CHILD']	['Harmonized summary statistics are not available or empty']	[]
GCST90569195	Gut microbiome abundance (class Agathobacter sp. 6 (at 1 year) x Exclusive Breastfeeding (3 Months) interaction	['EFO_0006864', 'EFO_0007874']	['EFO_0006864', 'EFO_0007874']	40187613	2025-04-03	0	0	688	['CHILD']	['Harmonized summary statistics are not available or empty']	[]
GCST90454181	FEV1/FVC or inflammatory bowel disease (pleiotropy)	['EFO_0003767', 'EFO_0004713']	['EFO_0003767', 'EFO_0004713']	38102678	2023-12-15	13810	776545	1190457	['UKB', 'FinnGen', 'SpiroMeta']	['Harmonized summary statistics are not available or empty']	[]
GCST90454173	FEV1 or inflammatory bowel disease (pleiotropy)	['EFO_0003767', 'EFO_0004314']	['EFO_0004314', 'EFO_0003767']	38102678	2023-12-15	13810	776545	1190457	['UKB', 'FinnGen', 'SpiroMeta']	['Harmonized summary statistics are not available or empty']	[]
GCST011072	COVID-19 (RELEASE 5)	['MONDO_0100096']	['MONDO_0100096']	32404885	2020-05-13	41115	1132798	1173913		[]	[]
GCST90399725	Glaucoma (primary open-angle)	['EFO_0004190']	['EFO_0004190']	36777996	2022-10-12	16355	1156550	1172905	['BioVU', 'CCPM', 'DECODE', 'EB', 'FinnGen', 'GS:SFHS', 'HUNT', 'Lifelines', 'MGBB', 'MGI', 'QSKIN', 'UKB']	[]	[]
GCST90454172	FEV1 or gastro-oesophageal reflux disease (pleiotropy)	['EFO_0003948', 'EFO_0004314']	['EFO_0003948', 'EFO_0004314']	38102678	2023-12-15	77721	693729	1171552	['UKB', 'FinnGen', 'SpiroMeta']	['Harmonized summary statistics are not available or empty']	[]
GCST000203	Smoking cessation	['EFO_0004319']	['EFO_0004319']	18519826	2008-06-04	0	0	550		['Harmonized summary statistics are not available or empty']	[]
GCST000622	Creatinine levels	['OBA_2050096']	['OBA_2050096']	20222955	2010-03-11	0	0	4006		['Harmonized summary statistics are not available or empty']	[]
GCST000840	Body mass index	['EFO_0004340']	['EFO_0004340']	20966902	2010-10-21	0	0	1780		['Harmonized summary statistics are not available or empty']	[]
GCST90454180	FEV1/FVC or gastro-oesophageal reflux disease (pleiotropy)	['EFO_0003948', 'EFO_0004713']	['EFO_0003948', 'EFO_0004713']	38102678	2023-12-15	77721	693729	1171552	['UKB', 'FinnGen', 'SpiroMeta']	['Harmonized summary statistics are not available or empty']	[]
GCST001691	Monocyte chemoattractant protein-1 levels	['EFO_0004749']	['EFO_0004749']	23017229	2012-09-24	0	0	815		['Harmonized summary statistics are not available or empty']	[]
GCST005486	Medium LDL particle concentration	['EFO_0004611']	['EFO_0004611']	29084231	2017-10-30	0	0	8372		['Harmonized summary statistics are not available or empty']	[]
GCST005654	Cleft lip with or without cleft palate (maternal periconceptional cigarette smoking interaction)	['EFO_0003959', 'EFO_0009115']	['EFO_0009115', 'EFO_0003959']	29535761	2018-02-26	0	0	1908		['Harmonized summary statistics are not available or empty']	[]
GCST006350	Anti-influenza A virus IgG levels	['EFO_0009354']	['EFO_0009354']	30053915	2018-07-27	0	0	777		[]	[]
GCST006388	Dietary macronutrient intake	['EFO_0003939']	['EFO_0003939']	29988085	2018-07-09	0	0	91114		['Harmonized summary statistics are not available or empty']	[]
GCST90454176	FVC or gastro-oesophageal reflux disease (pleiotropy)	['EFO_0003948', 'EFO_0004312']	['EFO_0003948', 'EFO_0004312']	38102678	2023-12-15	77721	693729	1171552	['UKB', 'FinnGen', 'SpiroMeta']	['Harmonized summary statistics are not available or empty']	[]
GCST007317	Response to ketamine in bipolar disorder or major depression (dissociation effects)	['EFO_0009748', 'EFO_0009750']	['EFO_0009748', 'EFO_0009750']	30552317	2018-12-14	0	0	90		['Harmonized summary statistics are not available or empty']	[]
GCST007326	Number of sexual partners	['OBA_2045293']	['OBA_2045293']	30643258	2019-01-14	0	0	370711		['Harmonized summary statistics are not available or empty']	[]
GCST011139	Glucagon levels in response to oral glucose tolerance test (decremental area under the curve for 0-120 minutes)	['EFO_0008463']	['EFO_0008463']	33407418	2021-01-06	0	0	1899		['Harmonized summary statistics are not available or empty']	[]
GCST90454178	FVC or irritable bowel syndrome (pleiotropy)	['EFO_0000555', 'EFO_0004312']	['EFO_0004312', 'EFO_0000555']	38102678	2023-12-15	61516	709884	1171502	['UKB', 'FinnGen', 'SpiroMeta']	['Harmonized summary statistics are not available or empty']	[]
GCST90454182	FEV1/FVC or irritable bowel syndrome (pleiotropy)	['EFO_0000555', 'EFO_0004713']	['EFO_0000555', 'EFO_0004713']	38102678	2023-12-15	61516	709884	1171502	['UKB', 'FinnGen', 'SpiroMeta']	['Harmonized summary statistics are not available or empty']	[]
GCST012121	Response to anticonvulsants (pain relief efficacy)	['EFO_0010639', 'GO_0036277']	['EFO_0010639', 'GO_0036277']	33685280	2021-01-01	0	0	99		['Harmonized summary statistics are not available or empty']	[]
GCST90454174	FEV1 or irritable bowel syndrome (pleiotropy)	['EFO_0000555', 'EFO_0004314']	['EFO_0004314', 'EFO_0000555']	38102678	2023-12-15	61516	709884	1171502	['UKB', 'FinnGen', 'SpiroMeta']	['Harmonized summary statistics are not available or empty']	[]
GCST010936	COVID-19 (critical illness vs population)	['MONDO_0100096']	['MONDO_0100096']	33307546	2020-12-11	2804	687911	1170871		['Harmonized summary statistics are not available or empty']	[]
GCST90004377	IDP dMRI ProbtrackX ICVF atr l	['EFO_0004346']	['EFO_0004346']	33875891	2021-04-19	0	0	20859	['UKB']	[]	[]
GCST90005520	rfMRI connectivity (ICA100 edge 667)	['OBA_2045295']	['OBA_2045295']	33875891	2021-04-19	0	0	21081	['UKB']	[]	[]
GCST90013098	Brain shape (segment 219)	['OBA_2045210']	['OBA_2045210']	33821002	2021-04-05	0	0	19670	['UKB']	['Harmonized summary statistics are not available or empty']	['Multivariate analysis']
GCST90024851	Phosphatidylcholine (15-MHDA_18:1) levels	['EFO_0010226']	['EFO_0010226']	35668104	2022-06-06	0	0	6057	['BHS', 'ADNI', 'AIBL']	[]	['Metabolite']
GCST90026054	1-palmitoyl-2-linoleoyl-gpc (16:0/18:2) levels	['EFO_0004725']	['EFO_0004725']	33437055	2021-01-12	0	0	291		[]	['Metabolite']
GCST90026258	Ribitol levels	['EFO_0004725']	['EFO_0004725']	33437055	2021-01-12	0	0	291		[]	['Metabolite']
GCST90026473	Cleft lip with or without cleft palate or cleft palate (pleiotropy)	['EFO_0003959', 'HP_0000175']	['EFO_0003959', 'HP_0000175']	34242216	2021-07-09	0	0	3382		['Harmonized summary statistics are not available or empty']	[]
GCST90060111	Fatty acid(18:2)-OH_[M-H]1- levels	['EFO_0005110']	['EFO_0005110']	34503513	2021-09-10	0	0	13814	['INTERVAL']	['The number of SNPs in the study is below the expected threshold']	['Metabolite']
GCST90060581	Fatty acid(20:3)_[M-H]1- levels	['EFO_0005110']	['EFO_0005110']	34503513	2021-09-10	0	0	5662	['PROMIS']	[]	['Metabolite']
GCST012957	Attention deficit hyperactivity disorder, intelligence or educational attainment (pleiotropy)	['EFO_0003888', 'EFO_0004337', 'EFO_0004784']	['EFO_0003888', 'EFO_0004784', 'EFO_0004337']	32061372	2019-11-29	19099	34194	1165659		['Harmonized summary statistics are not available or empty']	[]
GCST011077	COVID-19 (very severe respiratory confirmed vs population) RELEASE 5	['MONDO_0100096']	['MONDO_0100096']	32404885	2020-05-13	5870	1156203	1162073		[]	[]
GCST90271771	Body mass index or hip osteoarthritis (pleiotropy)	['EFO_0004340', 'EFO_1000786']	['EFO_1000786', 'EFO_0004340']	36889626	2023-03-06	36445	316943	1160222	['UKB']	['Harmonized summary statistics are not available or empty']	[]
GCST90454175	FVC or peptic ulcer disease (pleiotropy)	['EFO_0004312', 'MONDO_0004247']	['EFO_0004312', 'MONDO_0004247']	38102678	2023-12-15	24906	731917	1156925	['UKB', 'FinnGen', 'SpiroMeta']	['Harmonized summary statistics are not available or empty']	[]
GCST90454179	FEV1/FVC or peptic ulcer disease (pleiotropy)	['EFO_0004713', 'MONDO_0004247']	['MONDO_0004247', 'EFO_0004713']	38102678	2023-12-15	24906	731917	1156925	['UKB', 'FinnGen', 'SpiroMeta']	['Harmonized summary statistics are not available or empty']	[]
GCST90093045	Free cholesterol to total lipids ratio in chylomicrons and extremely large VLDL	['EFO_0020945', 'OBA_2050296']	['OBA_2050296', 'EFO_0020945']	35213538	2022-02-25	0	0	111638	['UKB']	[]	['Metabolite']
GCST90093215	Systolic blood pressure x anxiety symptoms interaction (2df test)	['EFO_0005230', 'EFO_0006335']	['EFO_0006335', 'EFO_0005230']	34734193	2020-10-31	0	0	3477	['other']	['Harmonized summary statistics are not available or empty']	[]
GCST90095565	5-acetylamino-6-formylamino-3-methyluracil levels	['EFO_0005653']	['EFO_0005653']	34780722	2021-11-12	0	0	712	['MSCCR']	['Harmonized summary statistics are not available or empty']	[]
GCST90101235	Kin of IRRE-like protein 3 levels	['EFO_0020521']	['EFO_0020521']	28240269	2017-02-27	0	0	997	['KORA']	['Harmonized summary statistics are not available or empty']	[]
GCST90101324	Mitogen-activated protein kinase 12 levels	['EFO_0020576']	['EFO_0020576']	28240269	2017-02-27	0	0	997	['KORA']	['Harmonized summary statistics are not available or empty']	[]
GCST90101463	Protein E7_HPV16 levels	['EFO_0020671']	['EFO_0020671']	28240269	2017-02-27	0	0	997	['KORA']	['Harmonized summary statistics are not available or empty']	[]
GCST90103296	X-21319 levels	['EFO_0800807']	['EFO_0800807']	35050183	2022-01-11	0	0	8809	['BRRD']	['Harmonized summary statistics are not available or empty']	[]
GCST90103586	Rey auditory verbal learning test (6 month visit)(adjusted for APOE e4 dosage)	['EFO_0006514']	['EFO_0006514']	35086473	2022-01-28	0	0	1576	['ADNI']	['Harmonized summary statistics are not available or empty']	[]
GCST90128900	Ornithine levels (Metabolon platform)	['EFO_0009776']	['EFO_0009776']	27073872	2016-04-13	0	0	707	['TwinsUK']	['Harmonized summary statistics are not available or empty']	[]
GCST90129273	3-Indolepropionic acid to LysoPC 20:1 ratio in coronary artery disease	['EFO_0021736']	['EFO_0021736']	33634981	2021-02-01	0	0	1551		['Harmonized summary statistics are not available or empty']	[]
GCST90137739	Reticulon-4 receptor levels	['EFO_0020705']	['EFO_0020705']	34814699	2021-11-24	0	0	1852	['JHS']	['Harmonized summary statistics are not available or empty']	[]
GCST90161226	Total protein levels (adjusted for BMI) x vegetarianism interaction	['EFO_0004536', 'EFO_0008111']	['EFO_0004536', 'EFO_0008111']	38990837	2024-07-11	0	0	134161	['UKB']	['Harmonized summary statistics are not available or empty']	['GxE']
GCST90176777	Metabolite peak levels (QI13885)	['EFO_0004725']	['EFO_0004725']	35995766	2022-08-22	0	0	2466	['JHS']	['Harmonized summary statistics are not available or empty']	['Metabolite']
GCST90176939	Metabolite peak levels (QI14706)	['EFO_0004725']	['EFO_0004725']	35995766	2022-08-22	0	0	2466	['JHS']	['Harmonized summary statistics are not available or empty']	['Metabolite']
GCST90177523	Metabolite peak levels (QI2511)	['EFO_0004725']	['EFO_0004725']	35995766	2022-08-22	0	0	2466	['JHS']	['Harmonized summary statistics are not available or empty']	['Metabolite']
GCST90178225	Metabolite peak levels (QI6815)	['EFO_0004725']	['EFO_0004725']	35995766	2022-08-22	0	0	2466	['JHS']	['Harmonized summary statistics are not available or empty']	['Metabolite']
GCST90199868	N-acetyl-3-methylhistidine levels	['EFO_0800044']	['EFO_0800044']	36635386	2023-01-12	0	0	7018	['CLSA']	[]	['Metabolite']
GCST90201244	Bilirubin (E,Z or Z,E) levels	['EFO_0004570']	['EFO_0004570']	36635386	2023-01-12	0	0	60	['CLSA']	[]	['Metabolite']
GCST90201858	X-11483 levels	['EFO_0021243']	['EFO_0021243']	36635386	2023-01-12	0	0	52	['CLSA']	[]	['Metabolite']
GCST90203240	Oleoylcarnitine (C18:1) levels	['EFO_0021043']	['EFO_0021043']	36635386	2023-01-12	0	0	108	['CLSA']	[]	['Metabolite']
GCST90203663	Hydroxypalmitoyl sphingomyelin (d18:1/16:0(OH)) levels	['EFO_0800583']	['EFO_0800583']	36635386	2023-01-12	0	0	108	['CLSA']	[]	['Metabolite']
GCST90239618	Pulse pressure	['EFO_0005763']	['EFO_0005763']	36329257	2022-11-03	0	0	76209	['Taiwan']	['Harmonized summary statistics are not available or empty']	[]
GCST90243992	Response to dolutegravir in HIV infection (clearance)	['OBA_2040124']	['OBA_2040124']	35512135	2022-05-04	0	0	284	['ADVANCE']	['Harmonized summary statistics are not available or empty']	[]
GCST90244412	Phosphatidylcholine (16:0_18:0) levels	['OBA_2045069']	['OBA_2045069']	36193934	2022-10-04	0	0	4642	['other']	['Harmonized summary statistics are not available or empty']	[]
GCST90245265	Inosine levels	['EFO_0010503']	['EFO_0010503']	36357675	2022-11-10	0	0	14296	['INTERVAL', 'EPIC-Norfolk']	['Harmonized summary statistics are not available or empty']	[]
GCST90247202	C-X-C motif chemokine 11 levels	['EFO_0008057']	['EFO_0008057']	34648354	2021-11-12	0	0	10708	['other']	['Harmonized summary statistics are not available or empty']	[]
GCST90248048	Interleukin-1 beta levels	['EFO_0004812']	['EFO_0004812']	34648354	2021-11-12	0	0	10708	['other']	['Harmonized summary statistics are not available or empty']	[]
GCST90249409	Protein S100-A7 levels	['EFO_0022002']	['EFO_0022002']	34648354	2021-11-12	0	0	10708	['other']	['Harmonized summary statistics are not available or empty']	[]
GCST90257220	NH4_C18:0 Cholesteryl ester levels in chronic kidney disease	['EFO_0010343']	['EFO_0010343']	35120996	2022-02-01	0	0	822	['CRIC']	[]	['Metabolite']
GCST90257773	C51:3 Triacylglycerol levels in chronic kidney disease	['EFO_0004530']	['EFO_0004530']	35120996	2022-02-01	0	0	687	['CRIC']	[]	['Metabolite']
GCST90265529	Urine N-(2-furoyl)glycine levels in chronic kidney disease	['EFO_0800947']	['EFO_0800947']	37277652	2023-06-05	0	0	4908	['GCKD']	[]	['Metabolite']
GCST90266313	Urine X-13695 levels in chronic kidney disease	['EFO_0800738']	['EFO_0800738']	37277652	2023-06-05	0	0	4788	['GCKD']	['The number of SNPs in the study is below the expected threshold']	['Metabolite']
GCST90271709	12-item EPQ-R neuroticism questionnaire- responded "yes" to "Are you a worrier?" (UKB data field 1980)	['EFO_0009589']	['EFO_0009589']	38375614	2024-02-20	0	0	419468	['UKB']	[]	[]
GCST90274625	Eicosanoid 5S-HpETE c levels	['EFO_0020044']	['EFO_0020044']	37524825	2023-07-31	0	0	6496	['ARIC']	[]	['Metabolite']
GCST90275766	IL1B expression at 6 weeks in PBMC upon Bbmix 10-5 stimulation in Lyme borreliosis	['EFO_0004812']	['EFO_0004812']	38714679	2024-05-07	0	0	1060	['LymeProspect']	[]	['Metabolite']
GCST90279858	Plasma metabolome feature (hilic_2293)	['EFO_0005664']	['EFO_0005664']	36482414	2022-12-08	0	0	441	['other']	['Harmonized summary statistics are not available or empty']	[]
GCST90280485	Plasma metabolome feature (hilic_5766)	['EFO_0005664']	['EFO_0005664']	36482414	2022-12-08	0	0	441	['other']	['Harmonized summary statistics are not available or empty']	[]
GCST90280790	Plasma metabolome feature (hilic_7486)	['EFO_0005664']	['EFO_0005664']	36482414	2022-12-08	0	0	441	['other']	['Harmonized summary statistics are not available or empty']	[]
GCST90293884	Seropositivity for human rhinovirus peptide (twist_46140)	['EFO_0803595']	['EFO_0803595']	37164013	2023-04-25	0	0	1745	['Lifelines', 'other']	['Harmonized summary statistics are not available or empty']	[]
GCST90318205	Cerebrospinal fluid 5,6-dihydrothymine levels	['EFO_0800638', 'OBA_2045291']	['EFO_0800638', 'OBA_2045291']	39528826	2024-11-11	0	0	2602	['Knight_ADRC', 'DIAN', 'Barcelona-1', 'ADNI', 'GR@ACE', 'WADRC', 'WRAP']	[]	['Metabolite']
GCST90318433	Brain octanoylcarnitine (C8) levels	['EFO_0021042']	['EFO_0021042']	39528826	2024-11-11	0	0	1016	['Knight_ADRC', 'ROSMAP', 'MAYO']	[]	['Metabolite']
GCST90318892	Brain 1-palmitoyl-2-oleoyl-GPC (16:0/18:1) levels	['EFO_0800612']	['EFO_0800612']	39528826	2024-11-11	0	0	820	['Knight_ADRC', 'ROSMAP', 'MAYO']	[]	['Metabolite']
GCST90384109	T1 CAT volume R RightAccumbens	['EFO_0004346']	['EFO_0004346']	38811844	2024-05-29	0	0	7058	['CHIMGEN']	[]	[]
GCST90385439	REST UKBBICA NET25 0166	['EFO_0004346']	['EFO_0004346']	38811844	2024-05-29	0	0	7058	['CHIMGEN']	[]	[]
GCST90386618	REST UKBBICA NET100 0764	['EFO_0004346']	['EFO_0004346']	38811844	2024-05-29	0	0	7058	['CHIMGEN']	[]	[]
GCST90387038	REST UKBBICA NET100 1184	['EFO_0004346']	['EFO_0004346']	38811844	2024-05-29	0	0	7058	['CHIMGEN']	[]	[]
GCST90387618	T1 FreeSurfer DKT lh lingual area	['EFO_0004346']	['EFO_0004346']	38811844	2024-05-29	0	0	40282	['UKB', 'CHIMGEN']	[]	[]
GCST90387909	DTI TBSS L2 Posterior limb of internal capsule L	['EFO_0004346']	['EFO_0004346']	38811844	2024-05-29	0	0	40282	['UKB', 'CHIMGEN']	[]	[]
GCST90388739	REST UKBBICA NET25 0052	['EFO_0004346']	['EFO_0004346']	38811844	2024-05-29	0	0	40282	['UKB', 'CHIMGEN']	[]	[]
GCST90389146	T1 FreeSurfer DK rh isthmuscingulate thickness	['EFO_0004346']	['EFO_0004346']	38811844	2024-05-29	0	0	40282	['UKB', 'CHIMGEN']	[]	[]
GCST90389782	REST UKBBICA NET100 0514	['EFO_0004346']	['EFO_0004346']	38811844	2024-05-29	0	0	40282	['UKB', 'CHIMGEN']	[]	[]
GCST90454171	FEV1 or peptic ulcer disease (pleiotropy)	['EFO_0004314', 'MONDO_0004247']	['EFO_0004314', 'MONDO_0004247']	38102678	2023-12-15	24906	731917	1156925	['UKB', 'FinnGen', 'SpiroMeta']	['Harmonized summary statistics are not available or empty']	[]
GCST90430952	Left brain hemisphere region A1 grey matter volume	['EFO_0004346']	['EFO_0004346']	39271676	2024-09-13	0	0	14087	['UKB']	[]	[]
GCST90431685	Left brain hemisphere region 5mv cortical thickness	['EFO_0004346']	['EFO_0004346']	39271676	2024-09-13	0	0	14341	['UKB']	[]	[]
GCST90432496	Complement C1q-like protein 2 levels	['OBA_2040846']	['OBA_2040846']	37794183	2023-10-04	0	0	46327	['UKB-PPP']	['Harmonized summary statistics are not available or empty']	[]
GCST90433767	Phospholysine phosphohistidine inorganic pyrophosphate phosphatase levels	['OBA_2051504']	['OBA_2051504']	37794183	2023-10-04	0	0	46327	['UKB-PPP']	['Harmonized summary statistics are not available or empty']	[]
GCST90434122	Opticin levels	['OBA_2051596']	['OBA_2051596']	37794183	2023-10-04	0	0	46327	['UKB-PPP']	['Harmonized summary statistics are not available or empty']	[]
GCST90434642	SLAM family member 6 levels	['EFO_0020742']	['EFO_0020742']	37794183	2023-10-04	0	0	46327	['UKB-PPP']	['Harmonized summary statistics are not available or empty']	[]
GCST90020227	Major depressive disorder	['MONDO_0002009']	['MONDO_0002009']	34045744	2021-05-27	340591	813676	1154267	['MVP', 'UKB', 'PGC', 'FinnGen', '23andMe']	['Harmonized summary statistics are not available or empty']	[]
GCST90475231	creatinine (minimum, inv-norm transformed)	['OBA_2050096']	['OBA_2050096']	39024449	2024-07-19	0	0	117108	['MVP']	[]	[]
GCST90566798	Osteoarthritis (hip)	['EFO_1000786']	['EFO_1000786']	40205036	2025-04-09	97328	1055379	1152707	['arcOGEN', 'ARGO', 'UKHLS', 'China Kadoorie Biobank', 'deCODE', 'CHB', 'DBDS', 'eMERGE', 'EB', 'FinnGen', 'MyCode', 'GS:SFHS', 'HRS', 'HKDDDPC', 'HUNT', 'Bunkyo', 'HerediGene', 'RIKEN', 'Shimane-CoHRE', 'JOCO', 'LifeLines', 'NEO', 'NHS', 'MGBB', 'QIMR', 'RS', 'SHIP', 'SIMPLER', 'ToMMo', 'TwinsUK', 'UKB', 'BioMe', 'G&H', 'NIHR BIORESOURCE', 'MVP', 'OAI']	[]	[]
GCST90444373	Alzheimer's disease	['MONDO_0004975']	['MONDO_0004975']	39250132	2024-09-09	138558	1013726	1152284	['ADGC', 'ADSP', 'UKB', 'FinnGen', 'MVP']	['Harmonized summary statistics are not available or empty']	[]
GCST90296492	Ovarian cancer or critical COVID-19 (pleiotropy)	['EFO_0001075', 'MONDO_0100096']	['EFO_0001075', 'MONDO_0100096']	37636041	2023-07-29	36175	1113383	1149558	['OCAC', 'HGI']	['Harmonized summary statistics are not available or empty']	[]
GCST90255367	Severe COVID-19 or rheumatoid arthritis (MTAG)	['EFO_0000685', 'MONDO_0100096']	['EFO_0000685', 'MONDO_0100096']	36762574	2023-02-10	28130	1116365	1144495	['NR']	['Harmonized summary statistics are not available or empty']	[]
GCST90271772	Body mass index or spine osteoarthritis (pleiotropy)	['EFO_0004340', 'EFO_1000787']	['EFO_1000787', 'EFO_0004340']	36889626	2023-03-06	28372	305578	1140784	['UKB']	['Harmonized summary statistics are not available or empty']	[]
GCST90244674	Dyslexia	['EFO_0005424']	['EFO_0005424']	36266505	2022-10-20	51800	1087070	1138870	['23andMe']	['Harmonized summary statistics are not available or empty']	[]
GCST90013833	Alzheimer's disease or BMI (pleiotropy)	['EFO_0004340', 'MONDO_0004975']	['MONDO_0004975', 'EFO_0004340']	33541420	2021-02-04	71880	383378	1136533		['Harmonized summary statistics are not available or empty']	[]
GCST011057	Migraine without aura and/or systolic blood pressure	['EFO_0006335', 'MONDO_0011847']	['EFO_0006335']	32632093	2020-07-06	59674	316078	1133353		['Harmonized summary statistics are not available or empty']	[]
GCST011056	Migraine without aura and/or pulse pressure	['EFO_0005763', 'MONDO_0011847']	['EFO_0005763']	32632093	2020-07-06	59674	316078	1133353		['Harmonized summary statistics are not available or empty']	[]
GCST011062	Migraine and/or pulse pressure	['EFO_0005763', 'MONDO_0005277']	['MONDO_0005277', 'EFO_0005763']	32632093	2020-07-06	59674	316078	1133353		['Harmonized summary statistics are not available or empty']	[]
GCST011061	Migraine with aura and/or diastolic blood pressure	['EFO_0006336', 'MONDO_0005475']	['EFO_0006336', 'MONDO_0005475']	32632093	2020-07-06	59674	316078	1133353		['Harmonized summary statistics are not available or empty']	[]
GCST011064	Migraine and/or diastolic blood pressure	['EFO_0006336', 'MONDO_0005277']	['MONDO_0005277', 'EFO_0006336']	32632093	2020-07-06	59674	316078	1133353		['Harmonized summary statistics are not available or empty']	[]
GCST90566217	White matter microstructure (axial diusivities) Anterior corona radiata (PC2)	['EFO_0004346']	['EFO_0004346']	39854466	2025-01-24	0	0	33140	['UKB']	['Harmonized summary statistics are not available or empty']	[]
GCST90568625	Gut microbiome abundance (class Tyzzerella sp. 3 (at 3 months) x Winter Birth (Dec-Feb) interaction	['EFO_0007874', 'EFO_0008360']	['EFO_0007874', 'EFO_0008360']	40187613	2025-04-03	0	0	693	['CHILD']	['Harmonized summary statistics are not available or empty']	[]
GCST90568899	Gut microbiome abundance (class Ruminococcus sp. 4 (at 1 year) x Any Breastfeeding (Duration) interaction	['EFO_0006864', 'EFO_0007874']	['EFO_0006864', 'EFO_0007874']	40187613	2025-04-03	0	0	688	['CHILD']	['Harmonized summary statistics are not available or empty']	[]
GCST011058	Migraine without aura and/or diastolic blood pressure	['EFO_0006336', 'MONDO_0011847']	['EFO_0006336']	32632093	2020-07-06	59674	316078	1133353		['Harmonized summary statistics are not available or empty']	[]
GCST011060	Migraine with aura and/or systolic blood pressure	['EFO_0006335', 'MONDO_0005475']	['EFO_0006335', 'MONDO_0005475']	32632093	2020-07-06	59674	316078	1133353		['Harmonized summary statistics are not available or empty']	[]
GCST011059	Migraine with aura and/or pulse pressure	['EFO_0005763', 'MONDO_0005475']	['EFO_0005763', 'MONDO_0005475']	32632093	2020-07-06	59674	316078	1133353		['Harmonized summary statistics are not available or empty']	[]
GCST011063	Migraine and/or systolic blood pressure	['EFO_0006335', 'MONDO_0005277']	['EFO_0006335', 'MONDO_0005277']	32632093	2020-07-06	59674	316078	1133353		['Harmonized summary statistics are not available or empty']	[]
GCST003031	MGMT methylation in smokers	['EFO_0006959']	['EFO_0006959']	26183928	2015-07-16	0	0	1163		['Harmonized summary statistics are not available or empty']	[]
GCST009639	Stroke and BMI (pleiotropy)	['EFO_0000712', 'EFO_0004340']	['EFO_0000712', 'EFO_0004340']	31813042	2019-12-07	40585	406111	1127971		['Harmonized summary statistics are not available or empty']	[]
GCST003846	Caffeine metabolism (plasma 1,3,7-trimethylxanthine (caffeine) level)	['EFO_0007872']	['EFO_0007872']	27702941	2016-10-03	0	0	9054		['Harmonized summary statistics are not available or empty']	[]
GCST008427	Basophil count	['EFO_0005090']	['EFO_0005090']	19853236	2009-10-22	0	0	6015		['Harmonized summary statistics are not available or empty']	[]
GCST008692	LDL cholesterol levels in ever smokers	['EFO_0004611']	['EFO_0004611']	30926973	2019-03-29	0	0	63708		['Harmonized summary statistics are not available or empty']	[]
GCST90044699	Late-onset Alzheimer's disease	['EFO_1001870']	['EFO_1001870']	34493870	2021-09-07	90338	1036225	1126563	['IGAP', 'UKB', 'DemGene', 'TwinGene', 'deCODE', 'FinnGen', 'HUNT', 'BioVU', '23andMe', 'others']	['Harmonized summary statistics are not available or empty']	[]
GCST009391_167	Metabolite levels	['EFO_0010489']	['EFO_0010489']	23823483	2013-07-02	0	0	2076		['Harmonized summary statistics are not available or empty']	[]
GCST90004648	rfMRI connectivity (ICA25 edge 5)	['OBA_2045295']	['OBA_2045295']	33875891	2021-04-19	0	0	21081	['UKB']	[]	[]
GCST90005000	rfMRI connectivity (ICA100 edge 147)	['OBA_2045295']	['OBA_2045295']	33875891	2021-04-19	0	0	21081	['UKB']	[]	[]
GCST90005673	rfMRI connectivity (ICA100 edge 820)	['OBA_2045295']	['OBA_2045295']	33875891	2021-04-19	0	0	21081	['UKB']	[]	[]
GCST90006123	rfMRI connectivity (ICA100 edge 1270)	['OBA_2045295']	['OBA_2045295']	33875891	2021-04-19	0	0	21081	['UKB']	[]	[]
GCST90011702	TestASV_28 (Holdemanella) prevalence	['EFO_0007874']	['EFO_0007874']	33462482	2021-01-18	0	0	8956	['POPGEN', 'FOCUS', 'KORA', 'SHIP', 'SHIP-TREND']	[]	[]
GCST90018969	Platelet count	['EFO_0004309']	['EFO_0004309']	34594039	2021-09-30	0	0	499097	['BBJ', 'UKB']	[]	[]
GCST90024464	Phosphatidylinositol (18:0_20:3) (b) levels	['EFO_0010230']	['EFO_0010230']	35668104	2022-06-06	0	0	4492	['BHS']	[]	['Metabolite']
GCST90025276	Dihydroceramide (d18:0/20:0) levels	['EFO_0010222']	['EFO_0010222']	35668104	2022-06-06	0	0	4492	['BHS']	[]	['Metabolite']
GCST90025331	Diacylglycerol (18:1_20:3) levels	['EFO_0010223']	['EFO_0010223']	35668104	2022-06-06	0	0	4492	['BHS']	[]	['Metabolite']
GCST90026047	1-linoleoyl-gpc (18:2) levels	['EFO_0004725']	['EFO_0004725']	33437055	2021-01-12	0	0	291		[]	['Metabolite']
GCST90053837	Disease free survival in colorectal cancer	['EFO_0000409']	['EFO_0000409']	34309201	2021-07-26	0	0	505	['NFCCR']	['Harmonized summary statistics are not available or empty']	[]
GCST90432152	Abdominal aortic aneurysm	['EFO_0004214']	['EFO_0004214']	37845353	2023-10-16	39221	1086107	1125328	['ARIC', 'CHB', 'MGI', 'deCODE', 'MyCode', 'HUNT', 'MAYO-VDB', 'UKB', 'PMB', 'CHIP', ' NZ', 'TABS', ' VIVA', 'UKAGS', ' eMERGE', 'MVP']	['Harmonized summary statistics are not available or empty']	[]
GCST90448187	Raynaud's syndrome	['EFO_1001145']	['EFO_1001145']	39142284	2024-08-09	11358	1106871	1118229	['FinnGen', 'UKB', 'EB', 'MGBB']	[]	[]
GCST010555	Type 2 diabetes	['MONDO_0005148']	['MONDO_0005148']	32541925	2020-06-15	148726	965732	1114458		['Harmonized summary statistics are not available or empty']	[]
GCST90020228	Depression	['MONDO_0002009']	['MONDO_0002009']	34045744	2021-05-27	312009	802374	1114383	['MVP', 'UKB', 'PGC', 'FinnGen', '23andMe']	['Harmonized summary statistics are not available or empty']	[]
GCST90100955	Endoglin levels	['EFO_0008118']	['EFO_0008118']	28240269	2017-02-27	0	0	997	['KORA']	['Harmonized summary statistics are not available or empty']	[]
GCST90101123	Immunoglobulin D levels	['EFO_0020463']	['EFO_0020463']	28240269	2017-02-27	0	0	997	['KORA']	['Harmonized summary statistics are not available or empty']	[]
GCST90101508	Ribosomal protein S6 kinase alpha-3 levels	['EFO_0020709']	['EFO_0020709']	28240269	2017-02-27	0	0	997	['KORA']	['Harmonized summary statistics are not available or empty']	[]
GCST90103104	Octanoylcarnitine levels	['EFO_0021042']	['EFO_0021042']	35050183	2022-01-11	0	0	8809	['BRRD']	['Harmonized summary statistics are not available or empty']	[]
GCST90103257	X-12101 levels	['EFO_0800702']	['EFO_0800702']	35050183	2022-01-11	0	0	8809	['BRRD']	['Harmonized summary statistics are not available or empty']	[]
GCST90129200	Suberic acid levels in coronary artery disease	['EFO_0010534']	['EFO_0010534']	33634981	2021-02-01	0	0	1551		['Harmonized summary statistics are not available or empty']	[]
GCST90132738	Omega-7 and omega-9 and saturated fatty acid levels	['EFO_0005110']	['EFO_0005110']	27005778	2016-03-23	0	0	13506	['EGCUT', 'ERF', 'FTC', 'FINRISK', 'COROGENE', 'GenMets', 'HBCS', 'KORA', 'LLS', 'NTR', 'NFBC', 'YFS']	[]	['Metabolite']
GCST90132966	Bread type: Wholemeal or wholegrain (UKB data field 1448_3)	['EFO_0008111']	['EFO_0008111']	32193382	2020-03-19	0	0	434087	['UKB']	[]	[]
GCST90134515	Glycated hemoglobin levels	['EFO_0004541']	['EFO_0004541']	35810165	2022-07-09	0	0	1988	['UKB']	['Harmonized summary statistics are not available or empty']	[]
GCST90137660	GDNF family receptor alpha-2 levels	['EFO_0008138']	['EFO_0008138']	34814699	2021-11-24	0	0	1852	['JHS']	['Harmonized summary statistics are not available or empty']	[]
GCST90139692	1-stearoyl-2-oleoyl-GPS (18:0/18:1) levels	['EFO_0800187']	['EFO_0800187']	35347128	2022-03-28	0	0	6136	['METSIM']	['Harmonized summary statistics are not available or empty']	[]
GCST90140149	Cholic acid glucuronide levels	['EFO_0800574']	['EFO_0800574']	35347128	2022-03-28	0	0	6136	['METSIM']	['Harmonized summary statistics are not available or empty']	[]
GCST90140427	X-12844 levels	['EFO_0021339']	['EFO_0021339']	35347128	2022-03-28	0	0	6136	['METSIM']	['Harmonized summary statistics are not available or empty']	[]
GCST90176545	Metabolite peak levels (QI11620)	['EFO_0004725']	['EFO_0004725']	35995766	2022-08-22	0	0	2466	['JHS']	['Harmonized summary statistics are not available or empty']	['Metabolite']
GCST90177604	Metabolite peak levels (QI3172)	['EFO_0004725']	['EFO_0004725']	35995766	2022-08-22	0	0	2466	['JHS']	['Harmonized summary statistics are not available or empty']	['Metabolite']
GCST90178322	Metabolite peak levels (QI7299)	['EFO_0004725']	['EFO_0004725']	35995766	2022-08-22	0	0	2466	['JHS']	['Harmonized summary statistics are not available or empty']	['Metabolite']
GCST90200131	Sphingomyelin (d18:1/19:0, d19:1/18:0) levels	['EFO_0010118']	['EFO_0010118']	36635386	2023-01-12	0	0	8256	['CLSA']	[]	['Metabolite']
GCST90200308	3-hydroxyisobutyrate levels	['EFO_0010983']	['EFO_0010983']	36635386	2023-01-12	0	0	8177	['CLSA']	[]	['Metabolite']
GCST90201863	X-10458 levels	['EFO_0800692']	['EFO_0800692']	36635386	2023-01-12	0	0	60	['CLSA']	[]	['Metabolite']
GCST90203789	2-hydroxyphenylacetate levels	['EFO_0800131']	['EFO_0800131']	36635386	2023-01-12	0	0	102	['CLSA']	[]	['Metabolite']
GCST90225750	FSTL3 level (CSF)	['EFO_0020394']	['EFO_0020394']	34239129	2021-07-08	0	0	835	['other']	['Harmonized summary statistics are not available or empty']	[]
GCST90243467	3-methoxytyrosine levels	['EFO_0021009']	['EFO_0021009']	24816252	2014-05-11	0	0	5997	['TwinsUK', 'KORA']	[]	['Metabolite']
GCST90247079	CB1 cannabinoid receptor-interacting protein 1 levels	['EFO_0004747']	['EFO_0004747']	34648354	2021-11-12	0	0	10708	['other']	['Harmonized summary statistics are not available or empty']	[]
GCST90247278	Diablo homolog, mitochondrial levels	['EFO_0020323']	['EFO_0020323']	34648354	2021-11-12	0	0	10708	['other']	['Harmonized summary statistics are not available or empty']	[]
GCST90248850	Pancreatic lipase-related protein 2 levels	['EFO_0004747']	['EFO_0004747']	34648354	2021-11-12	0	0	10708	['other']	['Harmonized summary statistics are not available or empty']	[]
GCST90249093	Peptidyl-prolyl cis-trans isomerase D levels	['EFO_0008256']	['EFO_0008256']	34648354	2021-11-12	0	0	10708	['other']	['Harmonized summary statistics are not available or empty']	[]
GCST90255800	Bilateral thalamus volume x postnatal stress interaction	['EFO_0006783', 'EFO_0006935']	['EFO_0006783', 'EFO_0006935']	36777645	2022-11-16	0	0	2257	['Generation_R']	[]	['GxE']
GCST90256980	Phosphate levels (kernel-based - splice)	['EFO_0010972']	['EFO_0010972']	36088354	2022-09-10	0	0	143508	['UKB']	['Harmonized summary statistics are not available or empty']	[]
GCST90257404	4-pyridoxate levels in chronic kidney disease	['EFO_0021569']	['EFO_0021569']	35120996	2022-02-01	0	0	822	['CRIC']	[]	['Metabolite']
GCST90264824	Plasma arachidonoylcholine levels in chronic kidney disease	['EFO_0800478']	['EFO_0800478']	37277652	2023-06-05	0	0	4906	['GCKD']	[]	['Metabolite']
GCST90269831	Lower thalamus volume	['EFO_0006935']	['EFO_0006935']	36707530	2023-01-27	0	0	34129	['UKB']	['Harmonized summary statistics are not available or empty']	[]
GCST90274336	Eicosanoid 11d-TXB2 a levels	['EFO_0020044']	['EFO_0020044']	37524825	2023-07-31	0	0	1910	['ARIC']	[]	['Metabolite']
GCST90278508	Left ventricular end systole inferoseptal wall thickness	['EFO_0008205']	['EFO_0008205']	38036550	2023-11-30	0	0	41984	['UKB']	[]	[]
GCST90278812	Plasma metabolome feature (c18_1616)	['EFO_0005664']	['EFO_0005664']	36482414	2022-12-08	0	0	441	['other']	['Harmonized summary statistics are not available or empty']	[]
GCST90293850	Seropositivity for human rhinovirus peptide (twist_28232)	['EFO_0803595']	['EFO_0803595']	37164013	2023-04-25	0	0	1745	['Lifelines', 'other']	['Harmonized summary statistics are not available or empty']	[]
GCST90294540	Seropositivity for lachnospiraceae peptide (agilent_158355)	['EFO_0803630']	['EFO_0803630']	37164013	2023-04-25	0	0	1745	['Lifelines', 'other']	['Harmonized summary statistics are not available or empty']	[]
GCST90295032	Seropositivity for root peptide (agilent_34618)	['EFO_0803593']	['EFO_0803593']	37164013	2023-04-25	0	0	1745	['Lifelines', 'other']	['Harmonized summary statistics are not available or empty']	[]
GCST90295848	Seropositivity for streptococcus pyogenes peptide (agilent_238641)	['EFO_0803651']	['EFO_0803651']	37164013	2023-04-25	0	0	1745	['Lifelines', 'other']	['Harmonized summary statistics are not available or empty']	[]
GCST90300650	Metabolite levels (glutamine conjugate of C7H12O2)	['EFO_0800656']	['EFO_0800656']	37253714	2023-05-30	0	0	2390	['ARIC', 'HCHS', 'SOL', 'FHS', 'CHS', 'MESA']	['Harmonized summary statistics are not available or empty']	[]
GCST90318262	Cerebrospinal fluid 1-methylnicotinamide levels	['EFO_0021829', 'OBA_2045291']	['EFO_0021829', 'OBA_2045291']	39528826	2024-11-11	0	0	2602	['Knight_ADRC', 'DIAN', 'Barcelona-1', 'ADNI', 'GR@ACE', 'WADRC', 'WRAP']	[]	['Metabolite']
GCST90318280	Cerebrospinal fluid arabinose levels	['EFO_0021030', 'OBA_2045291']	['EFO_0021030', 'OBA_2045291']	39528826	2024-11-11	0	0	2602	['Knight_ADRC', 'DIAN', 'Barcelona-1', 'ADNI', 'GR@ACE', 'WADRC', 'WRAP']	[]	['Metabolite']
GCST90318651	Brain 1-dihomo-linolenylglycerol (20:3) levels	['EFO_0800374']	['EFO_0800374']	39528826	2024-11-11	0	0	1016	['Knight_ADRC', 'ROSMAP', 'MAYO']	[]	['Metabolite']
GCST90318911	Brain N6-methyladenosine levels	['EFO_0800639']	['EFO_0800639']	39528826	2024-11-11	0	0	611	['Knight_ADRC', 'ROSMAP', 'MAYO']	[]	['Metabolite']
GCST90320883	T2 brain MRIs Unsupervised Deep learning derived Imaging Phenotypes (dimension 64)	['OBA_2045210']	['OBA_2045210']	38580839	2024-04-05	0	0	22960	['UKB']	[]	[]
GCST90320923	T2 brain MRIs Unsupervised Deep learning derived Imaging Phenotypes (dimension 104)	['OBA_2045210']	['OBA_2045210']	38580839	2024-04-05	0	0	22960	['UKB']	[]	[]
GCST90387394	REST UKBBICA NODEamps100 0055	['EFO_0004346']	['EFO_0004346']	38811844	2024-05-29	0	0	7058	['CHIMGEN']	[]	[]
GCST90388337	T1 FreeSurfer a2009s rh G temp sup-Lateral area	['EFO_0004346']	['EFO_0004346']	38811844	2024-05-29	0	0	40282	['UKB', 'CHIMGEN']	[]	[]
GCST90389848	REST UKBBICA NET100 0580	['EFO_0004346']	['EFO_0004346']	38811844	2024-05-29	0	0	40282	['UKB', 'CHIMGEN']	[]	[]
GCST90428283	HDL cholesterol levels	['EFO_0004612']	['EFO_0004612']	37669985	2023-09-05	0	0	228736	['AllofUs', 'UKB']	['Harmonized summary statistics are not available or empty']	[]
GCST90430609	Left brain hemisphere region 24dv grey matter volume	['EFO_0004346']	['EFO_0004346']	39271676	2024-09-13	0	0	15771	['UKB']	[]	[]
GCST90433279	Follistatin-related protein 1 levels	['EFO_0021934']	['EFO_0021934']	37794183	2023-10-04	0	0	46327	['UKB-PPP']	['Harmonized summary statistics are not available or empty']	[]
GCST90433693	Mast/stem cell growth factor receptor Kit levels	['OBA_2050252']	['OBA_2050252']	37794183	2023-10-04	0	0	46327	['UKB-PPP']	['Harmonized summary statistics are not available or empty']	[]
GCST90255370	Severe COVID-19 or systemic lupus erythematosus (MTAG)	['MONDO_0007915', 'MONDO_0100096']	['MONDO_0100096', 'MONDO_0007915']	36762574	2023-02-10	20988	1088433	1109421	['NR']	['Harmonized summary statistics are not available or empty']	[]
GCST90475398	iron (maximum, inv-norm transformed)	['OBA_2050055']	['OBA_2050055']	39024449	2024-07-19	0	0	30676	['MVP']	[]	[]
GCST90399677	Acute appendicitis	['EFO_0007149']	['EFO_0007149']	36777996	2022-10-12	32706	1075763	1108469	['BioVU', 'CKB', 'EB', 'FinnGen', 'G&H', 'GS:SFHS', 'HUNT', 'MGBB', 'MGI', 'UKB']	[]	[]
GCST90013842	Alzheimer's disease or waist-hip ratio (pleiotropy)	['EFO_0004343', 'MONDO_0004975']	['EFO_0004343', 'MONDO_0004975']	33541420	2021-02-04	71880	383378	1104907		['Harmonized summary statistics are not available or empty']	[]
GCST90297795	Atopic dermatitis	['EFO_0000274']	['EFO_0000274']	38663478	2024-04-23	37541	1056519	1094060	['FinnGen ', ' EB ', ' UKB ', ' EGLE ', ' BBJ']	[]	[]
GCST90244788	Atopic dermatitis	['EFO_0000274']	['EFO_0000274']	37794016	2023-10-04	65107	1021287	1086394	['ALSPAC', 'B58C', 'BAMSE', 'CAMP', 'CATSS', 'CHOP', 'COPSAC', 'other', 'DNBC', 'ECRHS', 'EB', 'FINNGEN', 'GENUFAD', 'SHIP', 'GERA', 'HUNT', 'INMA', 'HNR', 'MAAS', 'G.MAS', 'MOBA', 'NFBC', 'NTR', 'PIAMA', 'RAINE', 'SALTY', 'SAPALDIA', 'TwinGene', 'TwinsUK', 'UKB', 'GALA_II', 'Generation_R', 'RIKEN', 'SAPPHIRE']	['Harmonized summary statistics are not available or empty']	[]
GCST90281113	Migraine or fasting glucose levels	['MONDO_0005277']	['MONDO_0005277']	36808568	2023-02-20	102084	771257	1081779	['IHGC', 'MAGIC']	['Harmonized summary statistics are not available or empty']	[]
GCST010202	COVID-19 (RELEASE 3)	['MONDO_0100096']	['MONDO_0100096']	32404885	2020-05-13	20394	1059371	1079765		['Harmonized summary statistics are not available or empty']	[]
GCST90085925	Body fat percentage or heart failure (MTAG)	['EFO_0003144', 'EFO_0007800']	['EFO_0007800', 'EFO_0003144']	33910581	2021-04-29	47309	930014	1078039	['MAGIC', 'DIAGRAM', 'CARDIoGRAMplusC4D', 'other']	['Harmonized summary statistics are not available or empty']	[]
GCST90132305	Coronary artery disease	['EFO_0001645']	['EFO_0001645']	35915156	2022-08-01	227892	849686	1077578	['MVP', 'UKB', 'CARDIoGRAMplusC4D', 'BBJ']	['Harmonized summary statistics are not available or empty']	[]
GCST90481385	neutrophil (fraction, mean, inv-norm transformed)	['EFO_0004833']	['EFO_0004833']	39024449	2024-07-19	0	0	3443	['MVP']	['Harmonized summary statistics are not available or empty']	[]
GCST90551849	Sexual abuse	['EFO_0007979']	['EFO_0007979']	39979475	2025-02-20	0	0	72040	['UKB']	[]	[]
GCST90399745	Venous thromboembolism	['EFO_0004286']	['EFO_0004286']	36777996	2022-10-12	27987	1035290	1063277	['BioMe', 'BioVU', 'CKB', 'EB', 'FinnGen', 'G&H', 'MGI', 'UCLA', 'UKB']	[]	[]
GCST001762_19	Obesity-related traits	['EFO_0004626']	['EFO_0004626']	23251661	2012-12-04	0	0	815		['Harmonized summary statistics are not available or empty']	[]
GCST002712_3	Red blood cell fatty acid levels	['EFO_0005110', 'EFO_0006808']	['EFO_0005110', 'EFO_0006808']	25500335	2014-12-02	0	0	2633		['Harmonized summary statistics are not available or empty']	[]
GCST011078	COVID-19 (very severe respiratory confirmed vs population) RELEASE 5	['MONDO_0100096']	['MONDO_0100096']	32404885	2020-05-13	4792	1054664	1059456		[]	[]
GCST90399701	Gout	['EFO_0004274']	['EFO_0004274']	36777996	2022-10-12	24278	1027375	1051653	['BioMe', 'BioVU', 'CCPM', 'EB', 'FinnGen', 'GS:SFHS', 'HUNT', 'MGBB', 'MGI', 'UCLA', 'UKB']	[]	[]
GCST005956	Waist-to-hip ratio adjusted for BMI	['EFO_0007788']	['EFO_0007788']	26426971	2015-10-01	0	0	252375		['Harmonized summary statistics are not available or empty']	[]
GCST90399732	Stroke	['EFO_0000712']	['EFO_0000712']	36777996	2022-10-12	34503	1004879	1039382	['BioMe', 'BioVU', 'CCPM', 'EB', 'FinnGen', 'GS:SFHS', 'HUNT', 'Lifelines', 'MGBB', 'MGI', 'QSKIN', 'UCLA', 'UKB']	[]	[]
GCST006572	Cognitive performance	['EFO_0008354']	['EFO_0008354']	30038396	2018-07-23	0	0	257841		[]	[]
GCST90558253	Invasive melanoma	['EFO_0000756']	['EFO_0000756']	39141363	2024-08-14	10552	1022070	1032622	['UKB', 'FinnGen', 'QSKIN', 'Q-MEGA']	['Harmonized summary statistics are not available or empty']	[]
GCST007648	Estimated glomerular filtration rate after 5 years in renal transplantation (donor effect)	['EFO_0005199', 'EFO_0007892', 'OBA_0003747']	['EFO_0007892', 'OBA_0003747', 'EFO_0005199']	30920136	2019-02-27	0	0	2921		['Harmonized summary statistics are not available or empty']	[]
GCST008401	Systolic blood pressure x physical activity (less vs more active half) interaction (1df)	['EFO_0003940', 'EFO_0006335']	['EFO_0006335', 'EFO_0003940']	31167214	2019-06-05	0	0	6705		['Harmonized summary statistics are not available or empty']	[]
GCST008996	Waist-hip ratio	['EFO_0004343']	['EFO_0004343']	30239722	2018-09-14	0	0	697734		['Harmonized summary statistics are not available or empty']	[]
GCST010617	Left ventricular ejection fraction	['EFO_0008373']	['EFO_0008373']	32605384	2020-06-30	0	0	26638		['Harmonized summary statistics are not available or empty']	[]
GCST012742	Aortic vascular smooth muscle cell proliferation in response to PDGF-BB	['OBA_2045281']	['OBA_2045281']	33040646	2020-10-12	0	0	151		['Harmonized summary statistics are not available or empty']	[]
GCST012977	Lean body mass	['EFO_0004995']	['EFO_0004995']	32152362	2020-03-09	0	0	6004		['Harmonized summary statistics are not available or empty']	[]
GCST90003137	aparc-Desikan rh area supramarginal	['EFO_0008381']	['EFO_0008381']	33875891	2021-04-19	0	0	21282	['UKB']	[]	[]
GCST90003339	aparc-a2009s lh area Pole-temporal	['EFO_0008381']	['EFO_0008381']	33875891	2021-04-19	0	0	21281	['UKB']	[]	[]
GCST90005388	rfMRI connectivity (ICA100 edge 535)	['OBA_2045295']	['OBA_2045295']	33875891	2021-04-19	0	0	21081	['UKB']	[]	[]
GCST90005438	rfMRI connectivity (ICA100 edge 585)	['OBA_2045295']	['OBA_2045295']	33875891	2021-04-19	0	0	21081	['UKB']	[]	[]
GCST90005704	rfMRI connectivity (ICA100 edge 851)	['OBA_2045295']	['OBA_2045295']	33875891	2021-04-19	0	0	21081	['UKB']	[]	[]
GCST90005928	rfMRI connectivity (ICA100 edge 1075)	['OBA_2045295']	['OBA_2045295']	33875891	2021-04-19	0	0	21081	['UKB']	[]	[]
GCST90010782	lysoPhosphatidylcholine acyl C16:0 levels	['EFO_0010224']	['EFO_0010224']	33414548	2021-01-07	0	0	16839	['FENLAND', 'EPIC-Norfolk', 'INTERVAL', 'KORA', 'TWINS-UK']	['Harmonized summary statistics are not available or empty']	['Metabolite']
GCST90011594	OTU97_33 (Holdemanella) prevalence	['EFO_0007874']	['EFO_0007874']	33462482	2021-01-18	0	0	8956	['POPGEN', 'FOCUS', 'KORA', 'SHIP', 'SHIP-TREND']	[]	[]
GCST90024291	Phosphatidylcholine (38:4) (b) levels	['EFO_0010386']	['EFO_0010386']	35668104	2022-06-06	0	0	4492	['BHS']	[]	['Metabolite']
GCST90024584	Total GM1 ganglioside levels	['EFO_0021450']	['EFO_0021450']	35668104	2022-06-06	0	0	4492	['BHS']	[]	['Metabolite']
GCST90027364	Monocyte count (UKB data field 30130) (CNV duplication-only model)	['EFO_0005091']	['EFO_0005091']	35240056	2022-03-02	0	0	321953	['UKB']	['Harmonized summary statistics are not available or empty']	[]
GCST90032327	Clostridium saudiense abundance in stool	['EFO_0007874']	['EFO_0007874']	35115689	2022-02-03	0	0	5959	['FINRISK']	[]	[]
GCST90566802	Osteoarthritis (with total hip replacement)	['EFO_0009806', 'EFO_1000786']	['EFO_1000786', 'EFO_0009806']	40205036	2025-04-09	49874	981172	1031046	['arcOGEN', 'ARGO', 'UKHLS', 'China Kadoorie Biobank', 'deCODE', 'CHB', 'DBDS', 'eMERGE', 'EB', 'FinnGen', 'MyCode', 'GS:SFHS', 'HRS', 'HKDDDPC', 'HUNT', 'Bunkyo', 'HerediGene', 'RIKEN', 'Shimane-CoHRE', 'JOCO', 'LifeLines', 'NEO', 'NHS', 'MGBB', 'QIMR', 'RS', 'SHIP', 'SIMPLER', 'ToMMo', 'TwinsUK', 'UKB', 'BioMe', 'G&H', 'NIHR BIORESOURCE', 'MVP', 'OAI']	[]	[]
GCST006414	Atrial fibrillation	['EFO_0000275']	['EFO_0000275']	30061737	2018-07-30	60620	970216	1030836		[]	[]
GCST90449054	Atrial fibrillation (MTAG)	['EFO_0000275']	['EFO_0000275']	39537608	2024-11-13	60620	970216	1030836	['PGC', 'ADSP', 'IGAP', 'UKB', 'HUNT', 'deCODE', 'MGI', 'MyCode', 'AFGen']	[]	['Multivariate analysis']
GCST90060464	Sphingomyelin_40:2_[M+OAc]1- levels	['EFO_0010118']	['EFO_0010118']	34503513	2021-09-10	0	0	13814	['INTERVAL']	['The number of SNPs in the study is below the expected threshold']	['Metabolite']
GCST90078933	Trunk predicted mass (UKB data field 23130)	['EFO_0004324']	['EFO_0004324']	34662886	2021-10-18	0	0	423325	['UKB']	['The number of SNPs in the study is below the expected threshold']	['ExWAS']
GCST90570624	Chronic obstructive pulmonary disease or irritable bowel syndrome (MTAG)	['EFO_0000341', 'EFO_0000555']	['EFO_0000555', 'EFO_0000341']	40155373	2025-03-28	111959	918610	1030569	['NR']	['Harmonized summary statistics are not available or empty']	[]
GCST90103484	ICD10 M54: Dorsalgia	['HP_0003418']	['HP_0003418']	35110524	2022-02-02	119110	909847	1028957	['deCODE', 'UKB', 'FinnGen', 'Other']	['Harmonized summary statistics are not available or empty']	[]
GCST90131437	Rheumatoid arthritis	['EFO_0000685']	['EFO_0000685']	35470158	2022-04-25	31313	995377	1026690	['UKB', 'FinnGen', 'EIRA', 'EIMS', 'Umea', 'CHB', 'Other']	['Harmonized summary statistics are not available or empty']	[]
GCST90558252	Melanoma in situ	['EFO_0000756']	['EFO_0000756']	39141363	2024-08-14	3564	1022070	1025634	['UKB', 'FinnGen', 'QSKIN', 'Q-MEGA']	['Harmonized summary statistics are not available or empty']	[]
GCST90085816	Lymphocyte-to-monocyte ratio	['EFO_0600088']	['EFO_0600088']	34469753	2021-08-26	0	0	334468	['UKB', 'Other']	['Harmonized summary statistics are not available or empty']	[]
GCST90091697	Postprandial total lipids in large VLDL	['EFO_0004529']	['EFO_0004529']	34610981	2021-10-05	0	0			['Harmonized summary statistics are not available or empty']	[]
GCST90092965	Phospholipids to total lipids ratio in small LDL	['EFO_0004611', 'EFO_0020946']	['EFO_0004611', 'EFO_0020946']	35213538	2022-02-25	0	0	115082	['UKB']	[]	['Metabolite']
GCST90093356	Neutralising antibody response to interferon beta therapy in multiple sclerosis (presence of antibodies; IFNŒ≤-1b subcutaneous)	['EFO_0010559', 'GO_0035456']	['GO_0035456', 'EFO_0010559']	33143745	2020-11-04	0	0	2000	['TUM', 'Karolinska']	['Harmonized summary statistics are not available or empty']	[]
GCST90100631	Alkaline phosphatase, tissue-nonspecific isozyme levels	['EFO_0004533']	['EFO_0004533']	28240269	2017-02-27	0	0	997	['KORA']	['Harmonized summary statistics are not available or empty']	[]
GCST90100720	C-C motif chemokine 16 levels	['EFO_0010911']	['EFO_0010911']	28240269	2017-02-27	0	0	997	['KORA']	['Harmonized summary statistics are not available or empty']	[]
GCST90104218	Psychomotor retardation	['EFO_0020909']	['EFO_0020909']	35121771	2022-02-04	0	0	6804	['GENIE']	['Harmonized summary statistics are not available or empty']	[]
GCST90137636	Coagulation factor Xa levels	['EFO_0020266']	['EFO_0020266']	34814699	2021-11-24	0	0	1852	['JHS']	['Harmonized summary statistics are not available or empty']	[]
GCST90140001	1-(1-enyl-palmitoyl)-2-linoleoyl-GPE (p-16:0/18:2) levels	['EFO_0800440']	['EFO_0800440']	35347128	2022-03-28	0	0	6136	['METSIM']	['Harmonized summary statistics are not available or empty']	[]
GCST90140484	X-17357 levels	['EFO_0800777']	['EFO_0800777']	35347128	2022-03-28	0	0	6136	['METSIM']	['Harmonized summary statistics are not available or empty']	[]
GCST90176700	Metabolite peak levels (QI13076)	['EFO_0004725']	['EFO_0004725']	35995766	2022-08-22	0	0	2466	['JHS']	['Harmonized summary statistics are not available or empty']	['Metabolite']
GCST90176973	Metabolite peak levels (QI1481)	['EFO_0004725']	['EFO_0004725']	35995766	2022-08-22	0	0	2466	['JHS']	['Harmonized summary statistics are not available or empty']	['Metabolite']
GCST90178466	Metabolite peak levels (QI9112)	['EFO_0004725']	['EFO_0004725']	35995766	2022-08-22	0	0	2466	['JHS']	['Harmonized summary statistics are not available or empty']	['Metabolite']
GCST90199824	4-vinylphenol sulfate levels	['EFO_0021149']	['EFO_0021149']	36635386	2023-01-12	0	0	8280	['CLSA']	[]	['Metabolite']
GCST90200206	Sulfate of piperine metabolite C18H21NO3 (1) levels	['EFO_0801036']	['EFO_0801036']	36635386	2023-01-12	0	0	7021	['CLSA']	[]	['Metabolite']
GCST90200654	X-25217 levels	['EFO_0004725']	['EFO_0004725']	36635386	2023-01-12	0	0	4098	['CLSA']	[]	['Metabolite']
GCST90201670	Cis-3,4-methyleneheptanoylglycine levels	['EFO_0004725']	['EFO_0004725']	36635386	2023-01-12	0	0	58	['CLSA']	[]	['Metabolite']
GCST90203099	N-alpha-acetylornithine levels	['EFO_0800006']	['EFO_0800006']	36635386	2023-01-12	0	0	70	['CLSA']	[]	['Metabolite']
GCST90243856	X-14450--phenylalanylleucine levels	['EFO_0021369']	['EFO_0021369']	24816252	2014-05-11	0	0	2555	['TwinsUK', 'KORA']	[]	['Metabolite']
GCST90244453	Phosphatidylcholine (O-16:0_18:2) levels	['OBA_2045114']	['OBA_2045114']	36193934	2022-10-04	0	0	4642	['other']	['Harmonized summary statistics are not available or empty']	[]
GCST90248346	Lumican levels	['EFO_0021889']	['EFO_0021889']	34648354	2021-11-12	0	0	10708	['other']	['Harmonized summary statistics are not available or empty']	[]
GCST90248415	Microtubule-associated protein RP/EB family member 1 levels	['EFO_0004747']	['EFO_0004747']	34648354	2021-11-12	0	0	10708	['other']	['Harmonized summary statistics are not available or empty']	[]
GCST90249191	Potassium voltage-gated channel subfamily E regulatory beta subunit 5 levels	['EFO_0801902']	['EFO_0801902']	34648354	2021-11-12	0	0	10708	['other']	['Harmonized summary statistics are not available or empty']	[]
GCST90249327	60S ribosomal protein L30 levels	['EFO_0801337']	['EFO_0801337']	34648354	2021-11-12	0	0	10708	['other']	['Harmonized summary statistics are not available or empty']	[]
GCST90249802	Tenascin-R levels	['EFO_0803139']	['EFO_0803139']	34648354	2021-11-12	0	0	10708	['other']	['Harmonized summary statistics are not available or empty']	[]
GCST90256840	Gamma glutamyltransferase levels (kernel-based - splice)	['EFO_0004532']	['EFO_0004532']	36088354	2022-09-10	0	0	183018	['UKB']	['Harmonized summary statistics are not available or empty']	[]
GCST90257002	Calcium levels (gene-based - predicted loss of function)	['EFO_0004838']	['EFO_0004838']	36088354	2022-09-10	0	0	143716	['UKB']	['Harmonized summary statistics are not available or empty']	[]
GCST90257060	Eosinophil perturbation response (forward scatter median of eosinophil 1 in response to colchicine perturbation measured by WDF dye)	['EFO_0803540']	['EFO_0803540']	38049662	2023-12-04	0	0	1383	['MGBB']	[]	[]
GCST90264367	Urine 2-hydroxyibuprofen levels in chronic kidney disease	['EFO_0800976']	['EFO_0800976']	37277652	2023-06-05	0	0	587	['GCKD']	[]	['Metabolite']
GCST90264394	Urine 2-methylcitrate levels in chronic kidney disease	['EFO_0801071']	['EFO_0801071']	37277652	2023-06-05	0	0	4911	['GCKD']	[]	['Metabolite']
GCST90264698	Plasma 5-methyluridine (ribothymidine) levels in chronic kidney disease	['EFO_0020013']	['EFO_0020013']	37277652	2023-06-05	0	0	4959	['GCKD']	[]	['Metabolite']
GCST90268493	Mitochondrial DNA heteroplasmy (chrM:567:A:ACCCCC case-only heteroplasmy)	['EFO_0600008']	['EFO_0600008']	37587338	2023-08-16	0	0	5005	['UKB']	[]	[]
GCST90280325	Plasma metabolome feature (hilic_4947)	['EFO_0005664']	['EFO_0005664']	36482414	2022-12-08	0	0	441	['other']	['Harmonized summary statistics are not available or empty']	[]
GCST90280869	Plasma metabolome feature (hilic_7985)	['EFO_0005664']	['EFO_0005664']	36482414	2022-12-08	0	0	441	['other']	['Harmonized summary statistics are not available or empty']	[]
GCST90280981	Plasma metabolome feature (hilic_8662)	['EFO_0005664']	['EFO_0005664']	36482414	2022-12-08	0	0	441	['other']	['Harmonized summary statistics are not available or empty']	[]
GCST90293389	Seropositivity for bacteroides fragilis YCH46 peptide (agilent_202527)	['EFO_0803608']	['EFO_0803608']	37164013	2023-04-25	0	0	1745	['Lifelines', 'other']	['Harmonized summary statistics are not available or empty']	[]
GCST90293834	Seropositivity for enterovirus peptide (twist_30259)	['EFO_0803595']	['EFO_0803595']	37164013	2023-04-25	0	0	1745	['Lifelines', 'other']	['Harmonized summary statistics are not available or empty']	[]
GCST90295181	Seropositivity for plasmodium falciparum peptide (twist_36885)	['EFO_0803673']	['EFO_0803673']	37164013	2023-04-25	0	0	1745	['Lifelines', 'other']	['Harmonized summary statistics are not available or empty']	[]
GCST90295355	Seropositivity for salmonella enterica peptide (agilent_148625)	['EFO_0803648']	['EFO_0803648']	37164013	2023-04-25	0	0	1745	['Lifelines', 'other']	['Harmonized summary statistics are not available or empty']	[]
GCST90295941	Seropositivity (peptide co-occurrence module 19: pathobion, phages)	['EFO_0007034']	['EFO_0007034']	37164013	2023-04-25	0	0	1745	['Lifelines', 'other']	['Harmonized summary statistics are not available or empty']	[]
GCST90296139	Eicosanoid 13,14-dihydro-15-keto-PGJ2 levels	['EFO_0020044']	['EFO_0020044']	37524825	2023-07-31	0	0	8406	['ARIC']	['Harmonized summary statistics are not available or empty']	[]
GCST90281114	Migraine or fasting insulin levels	['MONDO_0005277']	['MONDO_0005277']	36808568	2023-02-20	102084	771257	1025244	['IHGC', 'MAGIC']	['Harmonized summary statistics are not available or empty']	[]
GCST90300251	Metabolite levels (triamterene*)	['EFO_0005664']	['EFO_0005664']	37253714	2023-05-30	0	0	200	['ARIC', 'HCHS', 'SOL', 'FHS', 'CHS', 'MESA']	['Harmonized summary statistics are not available or empty']	[]
GCST90301179	Metabolite levels (C38:5 DAG_or_TAG_fragment)	['EFO_0801201']	['EFO_0801201']	37253714	2023-05-30	0	0	918	['ARIC', 'HCHS', 'SOL', 'FHS', 'CHS', 'MESA']	['Harmonized summary statistics are not available or empty']	[]
GCST90302694	Left-hemisphere dorsal attention network to right-hemisphere visual network white-matter structural connectivity	['OBA_2045295']	['OBA_2045295']	38438384	2024-03-04	0	0	26333	['UKB']	[]	[]
GCST90308646	S.typhi induced TNF-a level	['GO_0050896', 'OBA_1001013']	['GO_0050896', 'OBA_1001013']	35167808	2022-02-14	0	0	271	['300TZFG']	['Harmonized summary statistics are not available or empty']	[]
GCST90318031	Cerebrospinal fluid chiro-inositol levels	['EFO_0800270', 'OBA_2045291']	['EFO_0800270', 'OBA_2045291']	39528826	2024-11-11	0	0	2311	['Knight_ADRC', 'DIAN', 'Barcelona-1', 'ADNI', 'GR@ACE', 'WADRC', 'WRAP']	[]	['Metabolite']
GCST90384302	T1 FreeSurfer DKT rh parsopercularis area	['EFO_0004346']	['EFO_0004346']	38811844	2024-05-29	0	0	7058	['CHIMGEN']	[]	[]
GCST90387480	T1 CAT volume L ParahippocampalGyrusanteriordivision	['EFO_0004346']	['EFO_0004346']	38811844	2024-05-29	0	0	40282	['UKB', 'CHIMGEN']	[]	[]
GCST90388541	DTI autoptx FA ilf r tract	['EFO_0004346']	['EFO_0004346']	38811844	2024-05-29	0	0	40282	['UKB', 'CHIMGEN']	[]	[]
GCST90389651	REST UKBBICA NET100 0383	['EFO_0004346']	['EFO_0004346']	38811844	2024-05-29	0	0	40282	['UKB', 'CHIMGEN']	[]	[]
GCST90389792	REST UKBBICA NET100 0524	['EFO_0004346']	['EFO_0004346']	38811844	2024-05-29	0	0	40282	['UKB', 'CHIMGEN']	[]	[]
GCST90390346	REST UKBBICA NET100 1078	['EFO_0004346']	['EFO_0004346']	38811844	2024-05-29	0	0	40282	['UKB', 'CHIMGEN']	[]	[]
GCST90390617	REST UKBBICA NET100 1349	['EFO_0004346']	['EFO_0004346']	38811844	2024-05-29	0	0	40282	['UKB', 'CHIMGEN']	[]	[]
GCST90390719	REST UKBBICA NET100 1451	['EFO_0004346']	['EFO_0004346']	38811844	2024-05-29	0	0	40282	['UKB', 'CHIMGEN']	[]	[]
GCST90431606	Right brain hemisphere region PH cortical thickness	['EFO_0004346']	['EFO_0004346']	39271676	2024-09-13	0	0	15994	['UKB']	[]	[]
GCST90433725	Trans-3-hydroxy-L-proline dehydratase levels	['OBA_2044572']	['OBA_2044572']	37794183	2023-10-04	0	0	46327	['UKB-PPP']	['Harmonized summary statistics are not available or empty']	[]
GCST90434896	Tumor necrosis factor receptor superfamily member 10B levels	['EFO_0021993']	['EFO_0021993']	37794183	2023-10-04	0	0	46327	['UKB-PPP']	['Harmonized summary statistics are not available or empty']	[]
GCST90131439	Rheumatoid arthritis (rheumatoid factor and anti-cyclic citrullinated peptide seronegative)	['EFO_0000685', 'EFO_0009460']	['EFO_0000685', 'EFO_0009460']	35470158	2022-04-25	8515	1015471	1023986	['UKB', 'FinnGen', 'EIRA', 'EIMS', 'Umea', 'CHB', 'Other']	['Harmonized summary statistics are not available or empty']	[]
GCST90454632	Patterns of brain structural covariance (C64_31)	['OBA_2045210']	['OBA_2045210']	38127979	2023-12-21	0	0	33541	['UKB']	['Harmonized summary statistics are not available or empty']	[]
GCST90475465	mean corpuscular volume (MCV, maximum, inv-norm transformed)	['OBA_0003460']	['OBA_0003460']	39024449	2024-07-19	0	0	114848	['MVP']	[]	[]
GCST90399713	Heart failure	['EFO_0003144']	['EFO_0003144']	36777996	2022-10-12	52496	967945	1020441	['BioMe', 'BioVU', 'EB', 'FinnGen', 'HUNT', 'Lifelines', 'MGBB', 'MGI', 'UCLA', 'UKB']	[]	[]
GCST90281273	Fracture of forearm	['EFO_0003931']	['EFO_0003931']	37919453	2023-11-02	50471	969623	1020094	['HUNT', 'UKB', 'other', 'EB', 'FinnGen']	[]	[]
GCST011354	Bell's palsy	['EFO_0007167']	['EFO_0007167']	33602968	2021-02-18	4714	1011520	1016234		['Harmonized summary statistics are not available or empty']	[]
GCST90455677	Gout	['EFO_0004274']	['EFO_0004274']	39406924	2024-10-15	77627	933894	1011521	['GS:SFHS ', ' FinnGen ', ' KP ', ' MPP ', ' GlobalGout ', ' NHS ', ' HPFS ', ' MGBB ', ' UKB ', ' 23andMe']	['Harmonized summary statistics are not available or empty']	[]
GCST90134404	Type 2 diabetes or polycystic ovary syndrome (pleiotropy)	['EFO_0000660', 'MONDO_0005148']	['MONDO_0005148', 'EFO_0000660']	35771237	2022-06-30	84198	927170	1011368	['DIAGRAM', 'NR']	['Harmonized summary statistics are not available or empty']	[]
GCST90134405	Type 2 diabetes (adjusted for BMI) or polycystic ovary syndrome (pleiotropy)	['EFO_0000660', 'MONDO_0005148']	['MONDO_0005148', 'EFO_0000660']	35771237	2022-06-30	84198	927170	1011368	['DIAGRAM', 'NR']	['Harmonized summary statistics are not available or empty']	[]
GCST90134599	COVID-19 (critical illness vs population)	['MONDO_0100096']	['MONDO_0100096']	35922517	2022-08-03	8465	1000927	1010654	['FinnGen', 'UKB', 'G&H', 'MyCode', 'PMB', 'WGHS', 'Other']	[]	[]
GCST90399676	Acute appendicitis	['EFO_0007149']	['EFO_0007149']	36777996	2022-10-12	31714	978508	1010222	['BioVU', 'EB', 'FinnGen', 'GS:SFHS', 'HUNT', 'MGBB', 'MGI', 'UKB']	[]	[]
GCST90558131	Serpin A12 levels	['EFO_0802061']	['EFO_0802061']	39939757	2025-02-12	0	0	3707	['NR']	['Harmonized summary statistics are not available or empty']	[]
GCST90131438	Rheumatoid arthritis (rheumatoid factor and/or anti-cyclic citrullinated peptide seropositive)	['EFO_0000685', 'EFO_0007791', 'EFO_0009459']	['EFO_0000685', 'EFO_0009459', 'EFO_0007791']	35470158	2022-04-25	18019	991604	1009623	['UKB', 'FinnGen', 'EIRA', 'EIMS', 'Umea', 'CHB', 'Other']	['Harmonized summary statistics are not available or empty']	[]
GCST90568515	Gut microbial network clusters (MidnightBlue) (at 1 year)	['EFO_0007874']	['EFO_0007874']	40187613	2025-04-03	0	0	688	['CHILD']	['Harmonized summary statistics are not available or empty']	[]
GCST90568832	Gut microbiome abundance (class Roseburia sp. 17 (at 1 year) x Winter Birth (Dec-Feb) interaction	['EFO_0007874', 'EFO_0008360']	['EFO_0007874', 'EFO_0008360']	40187613	2025-04-03	0	0	688	['CHILD']	['Harmonized summary statistics are not available or empty']	[]
GCST90566805	Osteoarthritis (with total knee replacement)	['EFO_0004616', 'EFO_0020975']	['EFO_0004616', 'EFO_0020975']	40205036	2025-04-09	48161	958463	1006624	['arcOGEN', 'ARGO', 'UKHLS', 'China Kadoorie Biobank', 'deCODE', 'CHB', 'DBDS', 'eMERGE', 'EB', 'FinnGen', 'MyCode', 'GS:SFHS', 'HRS', 'HKDDDPC', 'HUNT', 'Bunkyo', 'HerediGene', 'RIKEN', 'Shimane-CoHRE', 'JOCO', 'LifeLines', 'NEO', 'NHS', 'MGBB', 'QIMR', 'RS', 'SHIP', 'SIMPLER', 'ToMMo', 'TwinsUK', 'UKB', 'BioMe', 'G&H', 'NIHR BIORESOURCE', 'MVP', 'OAI']	[]	[]
GCST90448491	Vertigo	['HP_0002321']	['HP_0002321']	39174713	2024-08-22	54271	949128	1003399	['TWB']	['Harmonized summary statistics are not available or empty']	[]
GCST90399694	Chronic obstructive pulmonary disease	['EFO_0000341']	['EFO_0000341']	36777996	2022-10-12	58559	937358	995917	['BioMe', 'BioVU', 'CCPM', 'EB', 'FinnGen', 'GS:SFHS', 'HUNT', 'Lifelines', 'MGBB', 'MGI', 'UCLA', 'UKB']	[]	[]
GCST90271325	Irritable bowel syndrome or major depressive disorder (pleiotropy)	['EFO_0000555', 'MONDO_0002009']	['MONDO_0002009', 'EFO_0000555']	36753304	2023-02-08	223456	762644	986100	['UKB', 'NR']	['Harmonized summary statistics are not available or empty']	[]
GCST006102	Interleukin-10 levels	['EFO_0004750']	['EFO_0004750']	22205395	2011-12-29	0	0	704		['Harmonized summary statistics are not available or empty']	[]
GCST90103483	ICD10 M51: Intervertebral disc disorder	['HP_0003418']	['HP_0003418']	35110524	2022-02-02	58854	922958	981812	['deCODE', 'UKB', 'FinnGen', 'Other']	['Harmonized summary statistics are not available or empty']	[]
GCST008329	Red blood cell count	['EFO_0004305']	['EFO_0004305']	31080455	2019-04-26	0	0	1625		['Harmonized summary statistics are not available or empty']	[]
GCST009541	Heart failure	['EFO_0003144']	['EFO_0003144']	31919418	2020-01-09	47309	930014	977323		[]	[]
GCST010338	Response to statins (LDL cholesterol change)	['EFO_0007804', 'GO_0036273']	['EFO_0007804', 'GO_0036273']	31969989	2020-01-16	0	0	34874		['Harmonized summary statistics are not available or empty']	[]
GCST90104447	COVID-19	['MONDO_0100096']	['MONDO_0100096']	35264675	2022-03-09	8347	962997	971344	['NR']	['Harmonized summary statistics are not available or empty']	[]
GCST011691	Total cholesterol levels	['EFO_0004574']	['EFO_0004574']	32902719	2020-09-09	0	0	2732		['Harmonized summary statistics are not available or empty']	[]
GCST011828	Telomere length	['OBA_0003784']	['OBA_0003784']	33941849	2021-05-03	0	0	20177		['Harmonized summary statistics are not available or empty']	[]
GCST012218	Relapse in treatment-naive multiple sclerosis (time to event)	['EFO_0004952', 'MONDO_0005301']	['EFO_0004952', 'MONDO_0005301']	33704824	2021-03-11	0	0	506		['Harmonized summary statistics are not available or empty']	[]
GCST90002351	Neutrophil count	['EFO_0004833']	['EFO_0004833']	32888493	2020-09-01	0	0	519288	['Airwave', 'BioME', 'CaPS', 'Estonia', 'FHS', 'FINCAVAS', 'GERA', 'INTERVAL', 'MESA', 'MHIphase1', 'MHIphase2', 'SHIPNATREND', 'UKB', 'WHI']	[]	[]
GCST90004833	rfMRI connectivity (ICA25 edge 190)	['OBA_2045295']	['OBA_2045295']	33875891	2021-04-19	0	0	21081	['UKB']	['Harmonized summary statistics are not available or empty']	[]
GCST90005170	rfMRI connectivity (ICA100 edge 317)	['OBA_2045295']	['OBA_2045295']	33875891	2021-04-19	0	0	21081	['UKB']	[]	[]
GCST90010854	Sphingomyeline C18:1 levels	['EFO_0010118']	['EFO_0010118']	33414548	2021-01-07	0	0	16839	['FENLAND', 'EPIC-Norfolk', 'INTERVAL', 'KORA', 'TWINS-UK']	['Harmonized summary statistics are not available or empty']	['Metabolite']
GCST90012771	Vitamin D [Mass/volume] in Serum or Plasma	['EFO_0004631']	['EFO_0004631']	33441150	2021-01-13	0	0	3245	['BioVU']	[]	[]
GCST90013895	Epilepsy (Firth correction)	['EFO_0000474']	['EFO_0000474']	34017140	2021-05-20	0	0	407746	['UKB']	[]	[]
GCST90016554	Sib-shared facial trait 1041; Facial segment 63; 3D morphology of the cheekbones	['EFO_0007847']	['EFO_0007847']	33983923	2021-05-13	0	0	8246	['ALSPAC', 'Other']	['Harmonized summary statistics are not available or empty']	[]
GCST90019519	Urinary sodium excretion	['EFO_0009282']	['EFO_0009282']	33462484	2021-01-18	0	0	345171	['UKB']	[]	['Metabolite']
GCST90024331	Alkenylphosphatidylcholine (P-16:0/20:5) levels	['EFO_0010226']	['EFO_0010226']	35668104	2022-06-06	0	0	4492	['BHS']	[]	['Metabolite']
GCST90024646	Cholesteryl ester (22:6) levels	['EFO_0010350']	['EFO_0010350']	35668104	2022-06-06	0	0	6057	['BHS', 'ADNI', 'AIBL']	[]	['Metabolite']
GCST90025614	Phosphatidylethanolamine (18:1_18:2) levels	['EFO_0010228']	['EFO_0010228']	35668104	2022-06-06	0	0	4492	['BHS']	[]	['Metabolite']
GCST90025711	Phosphatidylinositol (34:0) levels	['EFO_0010230']	['EFO_0010230']	35668104	2022-06-06	0	0	4492	['BHS']	[]	['Metabolite']
GCST90029024	Type 2 diabetes	['MONDO_0005148']	['MONDO_0005148']	29892013	2018-07-01	0	0	468298		[]	[]
GCST010779	COVID-19 (hospitalized vs population) RELEASE 4	['MONDO_0100096']	['MONDO_0100096']	32404885	2020-05-13	7885	961804	969689		[]	[]
GCST90319676	Suicide attempt	['EFO_0004321']	['EFO_0004321']	37777856	2023-10-01	43871	915025	958896	['AGDS', 'Columbia', 'iPSYCH', 'MVP', 'PGC', 'UKB', 'CONVERGE', 'other']	['Harmonized summary statistics are not available or empty']	[]
GCST90270930	Peptic ulcer disease	['MONDO_0004247']	['MONDO_0004247']	38036781	2023-11-30	52032	905344	957376	['BBJ', 'ToMMo', 'UKB', 'FinnGen']	[]	[]
GCST90310293	Calcific aortic valve stenosis	['EFO_0000266', 'EFO_0005239']	['EFO_0005239', 'EFO_0000266']	38494474	2024-03-18	14819	941863	956682	['QUEBEC-CAVS', 'EPIC-Norfolk', 'EB', 'UKB', 'FinnGen']	[]	[]
GCST90271331	Peptic ulcer disease or major depressive disorder (pleiotropy)	['MONDO_0002009', 'MONDO_0004247']	['MONDO_0002009', 'MONDO_0004247']	36753304	2023-02-08	186722	769104	955826	['UKB', 'NR']	['Harmonized summary statistics are not available or empty']	[]
GCST90271321	Inflammatory bowel disease or major depressive disorder (pleiotropy)	['EFO_0003767', 'MONDO_0002009']	['MONDO_0002009', 'EFO_0003767']	36753304	2023-02-08	177101	778725	955826	['UKB', 'NR']	['Harmonized summary statistics are not available or empty']	[]
GCST90271337	Gastroesophageal reflux disease or major depressive disorder (pleiotropy)	['EFO_0003948', 'MONDO_0002009']	['EFO_0003948', 'MONDO_0002009']	36753304	2023-02-08	224910	730916	955826	['UKB', 'NR']	['Harmonized summary statistics are not available or empty']	[]
GCST90399720	Idiopathic pulmonary fibrosis	['EFO_0000768']	['EFO_0000768']	36777996	2022-10-12	6257	947616	953873	['BioVU', 'CCPM', 'EB', 'FinnGen', 'HUNT', 'MGBB', 'MGI', 'UCLA', 'UKB']	[]	[]
GCST90094852	F-strong vegetable liking (derived food-liking factor)	['EFO_0010155']	['EFO_0010155']	35585065	2022-05-18	0	0	147344	['UKB']	[]	[]
GCST90271681	Syncope	['HP_0001279']	['HP_0001279']	36747475	2023-02-07	56071	890790	946861	['deCODE', 'UKB', 'CHB', 'other']	['Harmonized summary statistics are not available or empty']	[]
GCST90095410	Phospholipid levels in very large HDL meal response (LMM)	['EFO_0004612', 'EFO_0020903']	['EFO_0004612', 'EFO_0020903']	34610981	2021-10-05	0	0			['Harmonized summary statistics are not available or empty']	[]
GCST90101203	Interleukin-3 receptor subunit alpha levels	['EFO_0020504']	['EFO_0020504']	28240269	2017-02-27	0	0	997	['KORA']	['Harmonized summary statistics are not available or empty']	[]
GCST90101514	S-formylglutathione hydrolase levels	['EFO_0008275']	['EFO_0008275']	28240269	2017-02-27	0	0	997	['KORA']	['Harmonized summary statistics are not available or empty']	[]
GCST90101846	Plasma p-tau181 levels	['EFO_0004763']	['EFO_0004763']	35383826	2022-04-06	0	0	1869	['other']	['Harmonized summary statistics are not available or empty']	[]
GCST90102559	Chronic graft-versus-host disease (donor effect)	['EFO_0007892', 'MONDO_0020547']	['MONDO_0020547', 'EFO_0007892']	34996099	2022-01-07	0	0	2341	['FHCRC']	['Harmonized summary statistics are not available or empty']	[]
GCST90102708	1-oleoyl-2-docosahexaenoyl-GPC (18:1/22:6) levels	['EFO_0800449']	['EFO_0800449']	35050183	2022-01-11	0	0	8809	['BRRD']	['Harmonized summary statistics are not available or empty']	[]
GCST90139969	1-palmitoyl-2-docosahexaenoyl-GPE (16:0/22:6) levels	['EFO_0800410']	['EFO_0800410']	35347128	2022-03-28	0	0	6136	['METSIM']	['Harmonized summary statistics are not available or empty']	[]
GCST90140603	X-24541 levels	['EFO_0800891']	['EFO_0800891']	35347128	2022-03-28	0	0	6136	['METSIM']	['Harmonized summary statistics are not available or empty']	[]
GCST90176466	Metabolite peak levels (QI10963)	['EFO_0004725']	['EFO_0004725']	35995766	2022-08-22	0	0	2466	['JHS']	['Harmonized summary statistics are not available or empty']	['Metabolite']
GCST90178955	Metabolite peak levels (QI10960)	['EFO_0004725']	['EFO_0004725']	35995766	2022-08-22	0	0	2466	['JHS']	['Harmonized summary statistics are not available or empty']	['Metabolite']
GCST90179072	Metabolite peak levels (QI5597)	['EFO_0004725']	['EFO_0004725']	35995766	2022-08-22	0	0	2466	['JHS']	['Harmonized summary statistics are not available or empty']	['Metabolite']
GCST90199915	Imidazole propionate levels	['EFO_0800062']	['EFO_0800062']	36635386	2023-01-12	0	0	7776	['CLSA']	[]	['Metabolite']
GCST90200055	Lactosyl-N-palmitoyl-sphingosine (d18:1/16:0) levels	['EFO_0800429']	['EFO_0800429']	36635386	2023-01-12	0	0	8266	['CLSA']	[]	['Metabolite']
GCST90200895	Hypotaurine to cysteine ratio	['EFO_0022223']	['EFO_0022223']	36635386	2023-01-12	0	0	8134	['CLSA']	[]	['Metabolite']
GCST90201027	Methionine sulfoxide levels	['EFO_0021650']	['EFO_0021650']	36635386	2023-01-12	0	0	60	['CLSA']	[]	['Metabolite']
GCST90201086	Galactonate levels	['EFO_0800145']	['EFO_0800145']	36635386	2023-01-12	0	0	45	['CLSA']	[]	['Metabolite']
GCST90201202	Gulonate levels	['EFO_0800159']	['EFO_0800159']	36635386	2023-01-12	0	0	53	['CLSA']	[]	['Metabolite']
GCST90203146	3-methyl-2-oxobutyrate levels	['EFO_0021020']	['EFO_0021020']	36635386	2023-01-12	0	0	108	['CLSA']	[]	['Metabolite']
GCST90244208	Ceramide (d42:1) levels	['OBA_2045187']	['OBA_2045187']	36193934	2022-10-04	0	0	2624	['other']	['Harmonized summary statistics are not available or empty']	[]
GCST90245409	S-allylcysteine levels	['EFO_0800985']	['EFO_0800985']	36357675	2022-11-10	0	0	14296	['INTERVAL', 'EPIC-Norfolk']	['Harmonized summary statistics are not available or empty']	[]
GCST90247049	C-type lectin domain family 2 member A levels	['EFO_0802344']	['EFO_0802344']	34648354	2021-11-12	0	0	10708	['other']	['Harmonized summary statistics are not available or empty']	[]
GCST90247080	Ciliary neurotrophic factor receptor subunit alpha levels	['EFO_0020261']	['EFO_0020261']	34648354	2021-11-12	0	0	10708	['other']	['Harmonized summary statistics are not available or empty']	[]
GCST90257001	Cholesterol levels (gene-based - collapsed splice)	['EFO_0004574']	['EFO_0004574']	36088354	2022-09-10	0	0	156329	['UKB']	['Harmonized summary statistics are not available or empty']	[]
GCST90266481	Urine X-21285 levels in chronic kidney disease	['EFO_0800803']	['EFO_0800803']	37277652	2023-06-05	0	0	4202	['GCKD']	['The number of SNPs in the study is below the expected threshold']	['Metabolite']
GCST90267280	Age when finished full-time education (standard GWA)	['EFO_0004784']	['EFO_0004784']	37106081	2023-04-27	0	0	283749	['UKB']	[]	[]
GCST90274713	Prostate cancer	['EFO_0001663']	['EFO_0001663']	37945903	2023-11-09	156319	788443	944762	['ELLIPSE', 'iCOGS', 'PEGASUS_Pca', 'BPC3', 'ProHealth', 'UKB', 'FinnGen', 'BioMe', 'BioVU', 'eMERGE', 'PLCO', 'MVP', 'AAPC', 'GPS', 'CA UG Study', 'NCI-MD', 'JAPC', 'BBJ', 'LAPC', 'other']	[]	[]
GCST90014033	Haemorrhoidal disease	['EFO_0009552']	['EFO_0009552']	33888516	2021-04-22	218920	725213	944133		[]	[]
GCST90274616	Eicosanoid 20cooh AA a levels	['EFO_0020044']	['EFO_0020044']	37524825	2023-07-31	0	0	6496	['ARIC']	[]	['Metabolite']
GCST90277344	Phosphatidylcholine (O-18:2_20:4) levels	['OBA_2045135']	['OBA_2045135']	37907536	2023-10-31	0	0	6127	['GeneRISK']	['Harmonized summary statistics are not available or empty']	[]
GCST90280219	Plasma metabolome feature (hilic_4394) (MG(18:00:00:0))	['EFO_0005664']	['EFO_0005664']	36482414	2022-12-08	0	0	441	['other']	['Harmonized summary statistics are not available or empty']	[]
GCST90280335	Plasma metabolome feature (hilic_4973)	['EFO_0005664']	['EFO_0005664']	36482414	2022-12-08	0	0	441	['other']	['Harmonized summary statistics are not available or empty']	[]
GCST90293046	VLDL triglycerides levels	['EFO_0004530']	['EFO_0004530']	37255970	2023-05-15	0	0	3354	['other']	['Harmonized summary statistics are not available or empty']	[]
GCST90293898	Seropositivity for escherichia coli O157:H7 str. EDL933 peptide (agilent_231281)	['EFO_0803621']	['EFO_0803621']	37164013	2023-04-25	0	0	1745	['Lifelines', 'other']	['Harmonized summary statistics are not available or empty']	[]
GCST90299766	Metabolite levels (proline)	['EFO_0009773']	['EFO_0009773']	37253714	2023-05-30	0	0	11814	['ARIC', 'HCHS', 'SOL', 'FHS', 'CHS', 'MESA']	['Harmonized summary statistics are not available or empty']	[]
GCST90299961	Metabolite levels (cystine)	['EFO_0800134']	['EFO_0800134']	37253714	2023-05-30	0	0	8007	['ARIC', 'HCHS', 'SOL', 'FHS', 'CHS', 'MESA']	['Harmonized summary statistics are not available or empty']	[]
GCST90300192	Metabolite levels (phenylalanylalanine)	['EFO_0005664']	['EFO_0005664']	37253714	2023-05-30	0	0	1581	['ARIC', 'HCHS', 'SOL', 'FHS', 'CHS', 'MESA']	['Harmonized summary statistics are not available or empty']	[]
GCST90335167	Pulse pressure (BMI adjusted)	['EFO_0005763']	['EFO_0005763']	39048560	2024-07-24	0	0	100453	['CKB']	[]	[]
GCST90384507	DTI TBSS L2 Sagittal stratum L	['EFO_0004346']	['EFO_0004346']	38811844	2024-05-29	0	0	7058	['CHIMGEN']	[]	[]
GCST90384624	DTI TBSS MO Splenium of corpus callosum	['EFO_0004346']	['EFO_0004346']	38811844	2024-05-29	0	0	7058	['CHIMGEN']	[]	[]
GCST90384986	T1 FreeSurfer a2009s rh G oc-temp med-Parahip thickness	['EFO_0004346']	['EFO_0004346']	38811844	2024-05-29	0	0	7058	['CHIMGEN']	[]	[]
GCST90386183	REST UKBBICA NET100 0329	['EFO_0004346']	['EFO_0004346']	38811844	2024-05-29	0	0	7058	['CHIMGEN']	[]	[]
GCST90386487	REST UKBBICA NET100 0633	['EFO_0004346']	['EFO_0004346']	38811844	2024-05-29	0	0	7058	['CHIMGEN']	[]	[]
GCST90387952	DTI TBSS L3 Cerebral peduncle R	['EFO_0004346']	['EFO_0004346']	38811844	2024-05-29	0	0	40282	['UKB', 'CHIMGEN']	[]	[]
GCST90388643	DTI autoptx MD cst r tract	['EFO_0004346']	['EFO_0004346']	38811844	2024-05-29	0	0	40282	['UKB', 'CHIMGEN']	[]	[]
GCST90388757	REST UKBBICA NET25 0070	['EFO_0004346']	['EFO_0004346']	38811844	2024-05-29	0	0	40282	['UKB', 'CHIMGEN']	[]	[]
GCST90389154	T1 FreeSurfer DK rh parsopercularis thickness	['EFO_0004346']	['EFO_0004346']	38811844	2024-05-29	0	0	40282	['UKB', 'CHIMGEN']	[]	[]
GCST90389785	REST UKBBICA NET100 0517	['EFO_0004346']	['EFO_0004346']	38811844	2024-05-29	0	0	40282	['UKB', 'CHIMGEN']	[]	[]
GCST90430101	Right brain hemisphere region 8C surface area	['EFO_0004346']	['EFO_0004346']	39271676	2024-09-13	0	0	15840	['UKB']	[]	[]
GCST90432371	Armadillo repeat-containing X-linked protein 2 levels	['OBA_2051928']	['OBA_2051928']	37794183	2023-10-04	0	0	46327	['UKB-PPP']	['Harmonized summary statistics are not available or empty']	[]
GCST90432986	2,4-dienoyl-CoA reductase, mitochondrial levels	['OBA_2051106']	['OBA_2051106']	37794183	2023-10-04	0	0	46327	['UKB-PPP']	['Harmonized summary statistics are not available or empty']	[]
GCST90433645	Integrin alpha-X levels	['OBA_2051130']	['OBA_2051130']	37794183	2023-10-04	0	0	46327	['UKB-PPP']	['Harmonized summary statistics are not available or empty']	[]
GCST90434152	Partitioning defective 3 homolog levels	['OBA_2051604']	['OBA_2051604']	37794183	2023-10-04	0	0	46327	['UKB-PPP']	['Harmonized summary statistics are not available or empty']	[]
GCST90434201	Peroxisomal trans-2-enoyl-CoA reductase levels	['OBA_2042842']	['OBA_2042842']	37794183	2023-10-04	0	0	46327	['UKB-PPP']	['Harmonized summary statistics are not available or empty']	[]
GCST90434242	Cytosolic phospholipase A2 levels	['OBA_2042915']	['OBA_2042915']	37794183	2023-10-04	0	0	46327	['UKB-PPP']	['Harmonized summary statistics are not available or empty']	[]
GCST90434818	Tyrosyl-DNA phosphodiesterase 1 levels	['OBA_2043821']	['OBA_2043821']	37794183	2023-10-04	0	0	46327	['UKB-PPP']	['Harmonized summary statistics are not available or empty']	[]
GCST90085927	Vertigo	['HP_0002321']	['HP_0002321']	34620984	2021-10-07	48072	894541	942613	['deCode', 'UKB', 'FinnGen', 'Other']	['Harmonized summary statistics are not available or empty']	[]
GCST90281112	Migraine or 2-hr glucose levels	['EFO_0004468', 'MONDO_0005277']	['MONDO_0005277', 'EFO_0004468']	36808568	2023-02-20	102084	771257	937810	['IHGC', 'MAGIC']	['Harmonized summary statistics are not available or empty']	[]
GCST90225551	Sick sinus syndrome	['MONDO_0001823']	['MONDO_0001823']	36282123	2021-05-01	6189	931046	937235	['deCODE', 'CHB', 'UKB', 'other']	['Harmonized summary statistics are not available or empty']	[]
GCST90448437	Baseline memory in impaired cognition x sex interaction	['EFO_0004874', 'EFO_0008343']	['EFO_0008343', 'EFO_0004874']	37984853	2023-11-20	0	0	9707	['ADNI', 'NACC', 'ROSMAP', 'MARS']	['Harmonized summary statistics are not available or empty']	[]
GCST90475393	PT international normalized ratio (INR, mean, inv-norm transformed)	['EFO_0008390']	['EFO_0008390']	39024449	2024-07-19	0	0	165956	['MVP']	[]	[]
GCST011360	Sick sinus syndrome	['MONDO_0012061']	['MONDO_0012061']	33580673	2021-02-13	6189	931046	937235		['Harmonized summary statistics are not available or empty']	[]
GCST90566801	Spine osteoarthritis	['EFO_1000787']	['EFO_1000787']	40205036	2025-04-09	76169	856428	932597	['arcOGEN', 'ARGO', 'UKHLS', 'China Kadoorie Biobank', 'deCODE', 'CHB', 'DBDS', 'eMERGE', 'EB', 'FinnGen', 'MyCode', 'GS:SFHS', 'HRS', 'HKDDDPC', 'HUNT', 'Bunkyo', 'HerediGene', 'RIKEN', 'Shimane-CoHRE', 'JOCO', 'LifeLines', 'NEO', 'NHS', 'MGBB', 'QIMR', 'RS', 'SHIP', 'SIMPLER', 'ToMMo', 'TwinsUK', 'UKB', 'BioMe', 'G&H', 'NIHR BIORESOURCE', 'MVP', 'OAI']	[]	[]
GCST90095484	Major depressive disorder or stroke (pleiotropy)	['EFO_0000712', 'MONDO_0002009']	['MONDO_0002009', 'EFO_0000712']	34859065	2021-11-11	176043	751012	927055		['Harmonized summary statistics are not available or empty']	[]
GCST90435379	Psoriasis	['EFO_0000676']	['EFO_0000676']	38763176	2024-05-17	9863	716791	925649	['FinnGen', 'EB', 'UKB']	['Harmonized summary statistics are not available or empty']	[]
GCST011990	Psoriasis or type 2 diabetes (trans-disease meta-analysis)(opposite effect)	['EFO_0000676', 'MONDO_0005148']	['EFO_0000676', 'MONDO_0005148']	33385400	2020-12-29	85148	840342	925490		['Harmonized summary statistics are not available or empty']	[]
GCST011991	Psoriasis or type 2 diabetes (trans-disease meta-analysis)	['EFO_0000676', 'MONDO_0005148']	['EFO_0000676', 'MONDO_0005148']	33385400	2020-12-29	85148	840342	925490		['Harmonized summary statistics are not available or empty']	[]
GCST90432063	Restless legs syndrome	['EFO_0004270']	['EFO_0004270']	38839884	2024-06-05	78333	844872	923205	['EU-RLS-GENE', 'INTERVAL', '23andMe']	['Harmonized summary statistics are not available or empty']	[]
GCST90295959	Anterior uveitis (gene burden)	['EFO_1000811']	['EFO_1000811']	37949852	2023-11-11	3850	916549	920399	['BioMe', 'MyCode', 'MDC', 'MAYO', 'UKB', 'PMB', 'CCPM', 'UCLA']	['Harmonized summary statistics are not available or empty']	[]
GCST90568653	Gut microbiome abundance (class Bacteroides thetaiotaomicron (at 3 months) x Summer Birth (Jun-Aug) interaction	['EFO_0007874', 'EFO_0008360']	['EFO_0007874', 'EFO_0008360']	40187613	2025-04-03	0	0	693	['CHILD']	['Harmonized summary statistics are not available or empty']	[]
GCST90569824	Gut microbial network clusters (Magenta (at 1 year) x Any Household furry Pets (1 Year) interaction	['EFO_0007874', 'EFO_0007944']	['EFO_0007944', 'EFO_0007874']	40187613	2025-04-03	0	0	688	['CHILD']	['Harmonized summary statistics are not available or empty']	[]
GCST90295958	Anterior uveitis	['EFO_1000811']	['EFO_1000811']	37949852	2023-11-11	3850	916549	920399	['BioMe', 'MyCode', 'MDC', 'MAYO', 'UKB', 'PMB', 'CCPM', 'UCLA']	['Harmonized summary statistics are not available or empty']	[]
GCST90274866	Obstructive sleep apnea (BMI adjusted)	['EFO_0003918']	['EFO_0003918']	36989840	2023-03-27	154053	762643	916696	['MVP', 'MGBB', 'FinnGen']	['Harmonized summary statistics are not available or empty']	[]
GCST90274865	Obstructive sleep apnea	['EFO_0003918']	['EFO_0003918']	36989840	2023-03-27	154053	762643	916696	['MVP', 'MGBB', 'FinnGen']	['Harmonized summary statistics are not available or empty']	[]
GCST90399744	Venous thromboembolism	['EFO_0004286']	['EFO_0004286']	36777996	2022-10-12	25146	890722	915868	['BioMe', 'BioVU', 'EB', 'FinnGen', 'MGI', 'UCLA', 'UKB']	[]	[]
GCST003477	Monobrow thickness	['OBA_2050112']	['OBA_2050112']	26926045	2016-03-01	0	0	2922		['Harmonized summary statistics are not available or empty']	[]
GCST003681	C-reactive protein levels or triglyceride levels (pleiotropy)	['EFO_0004458', 'EFO_0004530']	['EFO_0004530', 'EFO_0004458']	27286809	2016-06-10	0	0	161598		['Harmonized summary statistics are not available or empty']	[]
GCST004579	Waist-to-hip circumference ratio (alcohol intake interaction)	['EFO_0004343', 'OBA_1000840']	['OBA_1000840', 'EFO_0004343']	23192594	2012-11-29	0	0	11687		['Harmonized summary statistics are not available or empty']	[]
GCST005921	Family history of Alzheimer's disease	['EFO_0009268']	['EFO_0009268']	29777097	2018-05-18	0	0	314278		[]	[]
GCST007502	Waist-to-hip ratio adjusted for BMI (additive genetic model)	['EFO_0007788']	['EFO_0007788']	30778226	2019-02-18	0	0	157516		['Harmonized summary statistics are not available or empty']	[]
GCST011539	Type 1 or type 2 diabetes (pleiotropy)	['MONDO_0005147', 'MONDO_0005148']	['MONDO_0005147', 'MONDO_0005148']	33830302	2021-04-08	81591	834224	915815		['Harmonized summary statistics are not available or empty']	[]
GCST90134604	Alzheimer's disease or peptic ulcer disease	['MONDO_0004247', 'MONDO_0004975']	['MONDO_0004247', 'MONDO_0004975']	35851147	2022-07-18	88546	823039	911585	['UKB']	['Harmonized summary statistics are not available or empty']	[]
GCST009442	Age-related cognitive decline (executive function) (slope of z-scores)	['EFO_0007710']	['EFO_0007710']	30954325	2019-03-11	0	0	1145		['Harmonized summary statistics are not available or empty']	[]
GCST90134605	Alzheimer's disease or gastroesophageal reflux disease and/or peptic ulcer disease	['EFO_0003948', 'EFO_0009923', 'MONDO_0004247', 'MONDO_0004975']	['EFO_0003948', 'MONDO_0004247', 'MONDO_0004975', 'EFO_0009923']	35851147	2022-07-18	162055	749530	911585	['UKB']	['Harmonized summary statistics are not available or empty']	[]
GCST012676_5	Body composition traits	['OBA_1000032']	['OBA_1000032']	30026463	2018-07-19	0	0	1926		['Harmonized summary statistics are not available or empty']	[]
GCST90004016	IDP dMRI ProbtrackX MO mcp	['EFO_0004346']	['EFO_0004346']	33875891	2021-04-19	0	0	20860	['UKB']	[]	[]
GCST90006298	rfMRI connectivity (ICA100 edge 1445)	['OBA_2045295']	['OBA_2045295']	33875891	2021-04-19	0	0	21081	['UKB']	[]	[]
GCST90025489	Phosphatidylcholine (16:0_20:4) levels	['EFO_0010226']	['EFO_0010226']	35668104	2022-06-06	0	0	4492	['BHS']	[]	['Metabolite']
GCST90025567	Alkenylphosphatidylcholine (P-16:0/18:2) levels	['EFO_0010226']	['EFO_0010226']	35668104	2022-06-06	0	0	4492	['BHS']	[]	['Metabolite']
GCST90032226	Bifidobacterium kashiwanohense abundance in stool	['EFO_0007874']	['EFO_0007874']	35115689	2022-02-03	0	0	5959	['FINRISK']	[]	[]
GCST90281116	Migraine or HOMA-B	['EFO_0004469', 'MONDO_0005277']	['MONDO_0005277', 'EFO_0004469']	36808568	2023-02-20	102084	771257	909807	['IHGC', 'MAGIC']	['Harmonized summary statistics are not available or empty']	[]
GCST90274732	Cancer (pleiotropy)	['MONDO_0004992']	['MONDO_0004992']	36929942	2023-03-17	376759	532864	909623	['NR']	['Harmonized summary statistics are not available or empty']	[]
GCST010777	COVID-19 (hospitalized vs population) RELEASE 4	['MONDO_0100096']	['MONDO_0100096']	32404885	2020-05-13	6406	902088	908494		[]	[]
GCST90570618	Chronic bronchitis or gastroesophageal reflux disease (MTAG)	['EFO_0003948', 'EFO_0006505']	['EFO_0003948', 'EFO_0006505']	40155373	2025-03-28	65013	841736	906749	['NR']	['Harmonized summary statistics are not available or empty']	[]
GCST90570620	Chronic bronchitis or peptic ulcer disease (MTAG)	['EFO_0006505', 'MONDO_0004247']	['MONDO_0004247', 'EFO_0006505']	40155373	2025-03-28	26825	879924	906749	['NR']	['Harmonized summary statistics are not available or empty']	[]
GCST90082902	Leg fat free mass right (UKB data field 23113) (Gene-based burden)	['EFO_0004995']	['EFO_0004995']	34662886	2021-10-18	0	0	423650	['UKB']	['Harmonized summary statistics are not available or empty']	[]
GCST010200	COVID-19 (hospitalized vs population) RELEASE 3	['MONDO_0100096']	['MONDO_0100096']	32404885	2020-05-13	3199	897488	900687		['Harmonized summary statistics are not available or empty']	[]
GCST90271329	Irritable bowel syndrome or bipolar disorder (pleiotropy)	['EFO_0000555', 'MONDO_0002009']	['MONDO_0002009', 'EFO_0000555']	36753304	2023-02-08	95317	804750	900067	['UKB', 'NR']	['Harmonized summary statistics are not available or empty']	[]
GCST009379	Type 2 diabetes	['MONDO_0005148']	['MONDO_0005148']	30297969	2018-10-08	74124	824006	898130		['Harmonized summary statistics are not available or empty']	[]
GCST007248	Stroke	['EFO_0000712']	['EFO_0000712']	30383316	2018-11-01	72147	823869	896016		['Harmonized summary statistics are not available or empty']	[]
GCST90091552	Fasting phospholipid levels in large LDL	['EFO_0004611', 'EFO_0004639']	['EFO_0004611', 'EFO_0004639']	34610981	2021-10-05	0	0			['Harmonized summary statistics are not available or empty']	[]
GCST90101060	Granulocyte colony-stimulating factor receptor levels	['EFO_0020416']	['EFO_0020416']	28240269	2017-02-27	0	0	997	['KORA']	['Harmonized summary statistics are not available or empty']	[]
GCST90101284	Macrophage Migration Inhibitory Factor levels	['EFO_0008221']	['EFO_0008221']	28240269	2017-02-27	0	0	997	['KORA']	['Harmonized summary statistics are not available or empty']	[]
GCST90270931	Gastric ulcer	['EFO_0009454']	['EFO_0009454']	38036781	2023-11-30	28682	867208	895890	['BBJ', 'ToMMo', 'UKB', 'FinnGen']	[]	[]
GCST90128962	X-12844 levels	['EFO_0021339']	['EFO_0021339']	27073872	2016-04-13	0	0	707	['TwinsUK']	['Harmonized summary statistics are not available or empty']	[]
GCST90129561	Von Willebrand factor levels or factor VIII levels or tissue plasminogen activator levels (pleiotropy)	['EFO_0004630', 'OBA_1000199', 'OBA_2050207']	['OBA_2050207', 'OBA_1000199', 'EFO_0004630']	35285134	2022-03-14	0	0	105893	['CHARGE']	['Harmonized summary statistics are not available or empty']	[]
GCST90137939	Neutrophil collagenase levels	['EFO_0008466']	['EFO_0008466']	34814699	2021-11-24	0	0	1852	['JHS']	['Harmonized summary statistics are not available or empty']	[]
GCST90140776	3-hydroxycotinine glucuronide levels	['EFO_0800984']	['EFO_0800984']	35347128	2022-03-28	0	0	6136	['METSIM']	['Harmonized summary statistics are not available or empty']	[]
GCST90178633	Metabolite peak levels (QI9760)	['EFO_0004725']	['EFO_0004725']	35995766	2022-08-22	0	0	2466	['JHS']	['Harmonized summary statistics are not available or empty']	['Metabolite']
GCST90178718	Metabolite peak levels (QI10060)	['EFO_0004725']	['EFO_0004725']	35995766	2022-08-22	0	0	2466	['JHS']	['Harmonized summary statistics are not available or empty']	['Metabolite']
GCST90179087	Metabolite peak levels (QI7319)	['EFO_0004725']	['EFO_0004725']	35995766	2022-08-22	0	0	2466	['JHS']	['Harmonized summary statistics are not available or empty']	['Metabolite']
GCST90199910	1-(1-enyl-stearoyl)-GPE (p-18:0) levels	['EFO_0800335']	['EFO_0800335']	36635386	2023-01-12	0	0	8249	['CLSA']	[]	['Metabolite']
GCST90201138	N-acetylarginine levels	['EFO_0021429']	['EFO_0021429']	36635386	2023-01-12	0	0	60	['CLSA']	[]	['Metabolite']
GCST90202678	Picolinoylglycine levels	['EFO_0800592']	['EFO_0800592']	36635386	2023-01-12	0	0	96	['CLSA']	[]	['Metabolite']
GCST90202818	Gluconate levels	['EFO_0801064']	['EFO_0801064']	36635386	2023-01-12	0	0	102	['CLSA']	[]	['Metabolite']
GCST90203037	X-23665 levels	['EFO_0800859']	['EFO_0800859']	36635386	2023-01-12	0	0	102	['CLSA']	[]	['Metabolite']
GCST90243990	Response to dolutegravir in HIV infection (area under the concentration-time curve)	['OBA_2040124']	['OBA_2040124']	35512135	2022-05-04	0	0	284	['ADVANCE']	['Harmonized summary statistics are not available or empty']	[]
GCST90244558	Response to antidepressants (symptom improvement) in major depressive disorder	['EFO_0007006', 'GO_0036276']	['EFO_0007006', 'GO_0036276']	36228427	2022-10-08	0	0	724	['NR']	['Harmonized summary statistics are not available or empty']	[]
GCST90245753	X-24513 levels	['EFO_0022133']	['EFO_0022133']	36357675	2022-11-10	0	0	14296	['INTERVAL', 'EPIC-Norfolk']	['Harmonized summary statistics are not available or empty']	[]
GCST90246981	Cell adhesion molecule 1 levels	['OBA_2050301']	['OBA_2050301']	34648354	2021-11-12	0	0	10708	['other']	['Harmonized summary statistics are not available or empty']	[]
GCST90246984	Centromere protein V levels	['EFO_0004747']	['EFO_0004747']	34648354	2021-11-12	0	0	10708	['other']	['Harmonized summary statistics are not available or empty']	[]
GCST90246998	Chromogranin-A levels	['EFO_0022021']	['EFO_0022021']	34648354	2021-11-12	0	0	10708	['other']	['Harmonized summary statistics are not available or empty']	[]
GCST90247855	Heparin cofactor 2 levels	['EFO_0004747']	['EFO_0004747']	34648354	2021-11-12	0	0	10708	['other']	['Harmonized summary statistics are not available or empty']	[]
GCST90247988	Interferon lambda-1 levels	['EFO_0020485']	['EFO_0020485']	34648354	2021-11-12	0	0	10708	['other']	['Harmonized summary statistics are not available or empty']	[]
GCST90248804	Esterase OVCA2 levels	['EFO_0004747']	['EFO_0004747']	34648354	2021-11-12	0	0	10708	['other']	['Harmonized summary statistics are not available or empty']	[]
GCST90249073	Proto-oncogene tyrosine-protein kinase receptor Ret levels	['EFO_0008272']	['EFO_0008272']	34648354	2021-11-12	0	0	10708	['other']	['Harmonized summary statistics are not available or empty']	[]
GCST90451757	Venous thromboembolism	['EFO_0004286']	['EFO_0004286']	38933427	2024-05-27	44223	847152	891375	['UKB', 'FinnGen', 'EB']	[]	[]
GCST90265098	Urine ethylmalonate levels in chronic kidney disease	['EFO_0020009']	['EFO_0020009']	37277652	2023-06-05	0	0	4911	['GCKD']	[]	['Metabolite']
GCST90267916	Hippocampal subfield right CA1 volume (body)	['EFO_0009394']	['EFO_0009394']	37337106	2023-06-19	0	0	38977	['UKB', 'CHIMGEN']	[]	[]
GCST90271739	Structural connectivity (limbic network)	['OBA_2045295']	['OBA_2045295']	36882310	2023-03-06	0	0	23985	['UKB']	['Harmonized summary statistics are not available or empty']	[]
GCST90279423	Plasma metabolome feature (c18_4880)	['EFO_0005664']	['EFO_0005664']	36482414	2022-12-08	0	0	441	['other']	['Harmonized summary statistics are not available or empty']	[]
GCST90280487	Plasma metabolome feature (hilic_5782) (2-Apo-beta-carotenal)	['EFO_0005664']	['EFO_0005664']	36482414	2022-12-08	0	0	441	['other']	['Harmonized summary statistics are not available or empty']	[]
GCST90280508	Plasma metabolome feature (hilic_5902)	['EFO_0005664']	['EFO_0005664']	36482414	2022-12-08	0	0	441	['other']	['Harmonized summary statistics are not available or empty']	[]
GCST90280980	Plasma metabolome feature (hilic_8658)	['EFO_0005664']	['EFO_0005664']	36482414	2022-12-08	0	0	441	['other']	['Harmonized summary statistics are not available or empty']	[]
GCST90294004	Seropositivity for firmicutes peptide (agilent_96039)	['EFO_0803625']	['EFO_0803625']	37164013	2023-04-25	0	0	1745	['Lifelines', 'other']	['Harmonized summary statistics are not available or empty']	[]
GCST90295249	Seropositivity for human respiratory syncytial virus peptide (twist_58004)	['EFO_0803687']	['EFO_0803687']	37164013	2023-04-25	0	0	1745	['Lifelines', 'other']	['Harmonized summary statistics are not available or empty']	[]
GCST90295562	Seropositivity for staphylococcus aureus peptide (agilent_237594)	['EFO_0803650']	['EFO_0803650']	37164013	2023-04-25	0	0	1745	['Lifelines', 'other']	['Harmonized summary statistics are not available or empty']	[]
GCST90300065	Metabolite levels (indoleacetylglutamine)	['EFO_0800035']	['EFO_0800035']	37253714	2023-05-30	0	0	6777	['ARIC', 'HCHS', 'SOL', 'FHS', 'CHS', 'MESA']	['Harmonized summary statistics are not available or empty']	[]
GCST90300116	Metabolite levels (myristoylcarnitine; myristoylcarnitine (C14); C14 carnitine; C14_carnitine)	['EFO_0800216']	['EFO_0800216']	37253714	2023-05-30	0	0	8461	['ARIC', 'HCHS', 'SOL', 'FHS', 'CHS', 'MESA']	['Harmonized summary statistics are not available or empty']	[]
GCST90301088	Metabolite levels (ornithine)	['EFO_0005664']	['EFO_0005664']	37253714	2023-05-30	0	0	2793	['ARIC', 'HCHS', 'SOL', 'FHS', 'CHS', 'MESA']	['Harmonized summary statistics are not available or empty']	[]
GCST90318118	Cerebrospinal fluid 1-palmitoyl-2-stearoyl-GPC (16:0/18:0) levels	['EFO_0800396', 'OBA_2045291']	['EFO_0800396', 'OBA_2045291']	39528826	2024-11-11	0	0	2602	['Knight_ADRC', 'DIAN', 'Barcelona-1', 'ADNI', 'GR@ACE', 'WADRC', 'WRAP']	[]	['Metabolite']
GCST90318484	Brain 1-stearoyl-GPG (18:0) levels	['EFO_0800228']	['EFO_0800228']	39528826	2024-11-11	0	0	1016	['Knight_ADRC', 'ROSMAP', 'MAYO']	[]	['Metabolite']
GCST90319636	Serum creatinine levels	['OBA_2050096']	['OBA_2050096']	38584764	2024-02-28	0	0	196432	['UKB']	[]	['Metabolite']
GCST90320867	T2 brain MRIs Unsupervised Deep learning derived Imaging Phenotypes (dimension 48)	['OBA_2045210']	['OBA_2045210']	38580839	2024-04-05	0	0	22960	['UKB']	[]	[]
GCST90384462	DTI TBSS L1 Cingulum cingulate gyrus R	['EFO_0004346']	['EFO_0004346']	38811844	2024-05-29	0	0	7058	['CHIMGEN']	[]	[]
GCST90384573	DTI TBSS MD Pontine crossing tract	['EFO_0004346']	['EFO_0004346']	38811844	2024-05-29	0	0	7058	['CHIMGEN']	[]	[]
GCST90384630	DTI TBSS MO Inferior cerebellar peduncle R	['EFO_0004346']	['EFO_0004346']	38811844	2024-05-29	0	0	7058	['CHIMGEN']	[]	[]
GCST90384637	DTI TBSS MO Anterior limb of internal capsule L	['EFO_0004346']	['EFO_0004346']	38811844	2024-05-29	0	0	7058	['CHIMGEN']	[]	[]
GCST90387265	REST UKBBICA NET100 1411	['EFO_0004346']	['EFO_0004346']	38811844	2024-05-29	0	0	7058	['CHIMGEN']	[]	[]
GCST90387622	T1 FreeSurfer DKT lh paracentral area	['EFO_0004346']	['EFO_0004346']	38811844	2024-05-29	0	0	40282	['UKB', 'CHIMGEN']	[]	[]
GCST90389284	REST UKBBICA NET100 0016	['EFO_0004346']	['EFO_0004346']	38811844	2024-05-29	0	0	40282	['UKB', 'CHIMGEN']	[]	[]
GCST90390244	REST UKBBICA NET100 0976	['EFO_0004346']	['EFO_0004346']	38811844	2024-05-29	0	0	40282	['UKB', 'CHIMGEN']	[]	[]
GCST90390768	REST UKBBICA NODEamps100 0015	['EFO_0004346']	['EFO_0004346']	38811844	2024-05-29	0	0	40282	['UKB', 'CHIMGEN']	[]	[]
GCST90430954	Left brain hemisphere region SFL grey matter volume	['EFO_0004346']	['EFO_0004346']	39271676	2024-09-13	0	0	14087	['UKB']	[]	[]
GCST90431509	Right brain hemisphere region 24dv cortical thickness	['EFO_0004346']	['EFO_0004346']	39271676	2024-09-13	0	0	15994	['UKB']	[]	[]
GCST90431663	Left brain hemisphere region POS2 cortical thickness	['EFO_0004346']	['EFO_0004346']	39271676	2024-09-13	0	0	14341	['UKB']	[]	[]
GCST90432733	Complement factor H-related protein 4 levels	['EFO_0600091']	['EFO_0600091']	37794183	2023-10-04	0	0	46327	['UKB-PPP']	['Harmonized summary statistics are not available or empty']	[]
GCST90434997	Ubiquitin-conjugating enzyme E2 Z levels	['OBA_2044006']	['OBA_2044006']	37794183	2023-10-04	0	0	46327	['UKB-PPP']	['Harmonized summary statistics are not available or empty']	[]
GCST90445998	Omega-3 fatty acids levels (UKB data field 23444)	['EFO_0010119']	['EFO_0010119']	39278973	2024-09-15	0	0	94420	['UKBB']	[]	['Metabolite']
GCST90566797	Hand Osteoarthritis	['EFO_1000789']	['EFO_1000789']	40205036	2025-04-09	40904	849561	890465	['arcOGEN', 'ARGO', 'UKHLS', 'China Kadoorie Biobank', 'deCODE', 'CHB', 'DBDS', 'eMERGE', 'EB', 'FinnGen', 'MyCode', 'GS:SFHS', 'HRS', 'HKDDDPC', 'HUNT', 'Bunkyo', 'HerediGene', 'RIKEN', 'Shimane-CoHRE', 'JOCO', 'LifeLines', 'NEO', 'NHS', 'MGBB', 'QIMR', 'RS', 'SHIP', 'SIMPLER', 'ToMMo', 'TwinsUK', 'UKB', 'BioMe', 'G&H', 'NIHR BIORESOURCE', 'MVP', 'OAI']	[]	[]
GCST90454478	Birth weight	['EFO_0004344']	['EFO_0004344']	38297123	2024-01-31	0	0	1746	['BIGCS']	['Harmonized summary statistics are not available or empty']	[]
GCST90455415	Patterns of brain structural covariance (C1024_886)	['OBA_2045210']	['OBA_2045210']	38127979	2023-12-21	0	0	33541	['UKB']	['Harmonized summary statistics are not available or empty']	[]
GCST90429186	Migraine	['MONDO_0005277']	['MONDO_0005277']	34294844	2021-07-22	85726	803292	889018	['GERA ', ' UKB ', ' IHGC']	['Harmonized summary statistics are not available or empty']	[]
GCST90476421	total cholesterol (mean, inv-norm transformed)	['EFO_0004574']	['EFO_0004574']	39024449	2024-07-19	0	0	54876	['MVP']	[]	[]
GCST007249	Ischemic stroke	['HP_0002140']	['HP_0002140']	30383316	2018-11-01	63969	823869	887838		['Harmonized summary statistics are not available or empty']	[]
GCST90481334	PT international normalized ratio (INR, maximum, inv-norm transformed)	['EFO_0008390']	['EFO_0008390']	39024449	2024-07-19	0	0	1798	['MVP']	['Harmonized summary statistics are not available or empty']	[]
GCST90483339	Tricosenoic acid levels (351.3264_0.442) x waist circumference interaction (2df)	['OBA_1001085', 'OBA_2050338']	['OBA_2050338', 'OBA_1001085']	39644095	2024-12-06	0	0	11478	['HCHS', 'SOL']	['Harmonized summary statistics are not available or empty']	[]
GCST90483348	Oxylipin levels (341.2711_0.337) x waist circumference interaction (2df)	['OBA_1001085', 'OBA_2050338']	['OBA_2050338', 'OBA_1001085']	39644095	2024-12-06	0	0	11478	['HCHS', 'SOL']	['Harmonized summary statistics are not available or empty']	[]
GCST90558159	CCL3 levels	['EFO_0010770']	['EFO_0010770']	39939757	2025-02-12	0	0	3707	['NR']	['Harmonized summary statistics are not available or empty']	[]
GCST90558260	Body mass index in cystic fibrosis with pancreatic insufficiency	['EFO_0004340']	['EFO_0004340']	39260370	2024-09-05	0	0	4085	['CF_TSS', 'CFRD', 'GMS', 'GMS_CFLD', 'EPIC_Obs']	['Harmonized summary statistics are not available or empty']	[]
GCST90568918	Gut microbiome abundance (class Bifidobacterium animalis (at 1 year) x Any Formula feeding (3 Months) interaction	['EFO_0007874', 'EFO_0008360']	['EFO_0007874', 'EFO_0008360']	40187613	2025-04-03	0	0	688	['CHILD']	['Harmonized summary statistics are not available or empty']	[]
GCST90568956	Gut microbiome abundance (class Fusicatenibacter sp. 3 (at 1 year) x Spring Birth (Mar-May) interaction	['EFO_0007874', 'EFO_0008360']	['EFO_0007874', 'EFO_0008360']	40187613	2025-04-03	0	0	688	['CHILD']	['Harmonized summary statistics are not available or empty']	[]
GCST90569639	Gut microbiome abundance (class Bacteroides sp. 23 (at 1 year) x Exclusive Breastfeeding (6 Months) interaction	['EFO_0006864', 'EFO_0007874']	['EFO_0006864', 'EFO_0007874']	40187613	2025-04-03	0	0	688	['CHILD']	['Harmonized summary statistics are not available or empty']	[]
GCST90320049	Cannabis use disorder	['EFO_0007191']	['EFO_0007191']	37985822	2023-11-20	42281	843744	886025	['PGC', 'DECODE', 'MVP', 'IPSYCH', 'MGBB', 'Yale-Penn']	['Harmonized summary statistics are not available or empty']	[]
GCST90270932	Duodenal ulcer	['EFO_0004607']	['EFO_0004607']	38036781	2023-11-30	17117	867208	884325	['BBJ', 'ToMMo', 'UKB', 'FinnGen']	[]	[]
GCST90281117	Migraine or fasting pro-insulin levels	['MONDO_0005277']	['MONDO_0005277']	36808568	2023-02-20	102084	771257	884042	['IHGC', 'MAGIC']	['Harmonized summary statistics are not available or empty']	[]
GCST90328150	Mosaic loss of chromosome X	['EFO_0022842']	['EFO_0022842']	38867047	2024-06-12	105286	778288	883574	['FinnGen', 'BCAC', 'EB', 'UKB', 'MVP', 'MGBB', 'PLCO', 'BBJ']	[]	[]
GCST90102553	Migraine	['MONDO_0005277']	['MONDO_0005277']	35115687	2022-02-03	102084	771257	873341	['IHGC', '23andMe', 'UKB', 'HUNT']	['Harmonized summary statistics are not available or empty']	[]
GCST000500	Other erythrocyte phenotypes	['EFO_0004305']	['EFO_0004305']	19862010	2009-10-11	0	0	24167		['Harmonized summary statistics are not available or empty']	[]
GCST90570617	Chronic bronchitis or diverticular disease (MTAG)	['EFO_0006505', 'EFO_0009959']	['EFO_0009959', 'EFO_0006505']	40155373	2025-03-28	45776	825177	870953	['NR']	['Harmonized summary statistics are not available or empty']	[]
GCST90449045	Alzheimer's disease (clinical and registry cases) (r-XCI inactivation)	['MONDO_0004975']	['MONDO_0004975']	39633006	2024-12-04	63838	806335	870173	['EADB', 'GR@ACE', 'GERAD', 'Bonn', 'EADI', 'DemGene', 'UKB', 'FinnGen', 'CHS', 'FHS', 'RS', 'ACT', 'ADC', 'ADNI', 'GenADA', 'NIA-LOAD', 'MayoGC', 'MIRAGE', 'OHSU', 'TARCC', 'TARCC2', 'other', 'UPITT', 'WASHU', 'TGEN']	['The number of SNPs in the study is below the expected threshold']	[]
GCST003460	IgG1 response to Plasmodium falciparum antigen (GLURP)	['EFO_0007810']	['EFO_0007810']	26741287	2016-01-07	0	0	528		['Harmonized summary statistics are not available or empty']	[]
GCST004210	Body fat percentage	['EFO_0007800']	['EFO_0007800']	28270201	2017-03-07	0	0	19480		['Harmonized summary statistics are not available or empty']	[]
GCST90271341	Gastroesophageal reflux disease or bipolar disorder (pleiotropy)	['EFO_0003948', 'MONDO_0004985']	['EFO_0003948', 'MONDO_0004985']	36753304	2023-02-08	96771	773022	869793	['UKB', 'NR']	['Harmonized summary statistics are not available or empty']	[]
GCST005718	Anhedonia	['EFO_0009182']	['EFO_0009182']	29603866	2018-03-31	0	0	5758		['Harmonized summary statistics are not available or empty']	[]
GCST007702	Triglyceride levels	['EFO_0004530']	['EFO_0004530']	30911093	2019-03-25	0	0	1036		['Harmonized summary statistics are not available or empty']	[]
GCST008262	Psychological wellbeing index 1 (lack of subjective wellbeing and health)	['EFO_0007869']	['EFO_0007869']	31003110	2019-04-08	0	0	12680		['Harmonized summary statistics are not available or empty']	[]
GCST008406	Diastolic blood pressure x physical activity (less vs more active half) interaction (1df)	['EFO_0003940', 'EFO_0006336']	['EFO_0006336', 'EFO_0003940']	31167214	2019-06-05	0	0	6705		['Harmonized summary statistics are not available or empty']	[]
GCST90271323	Inflammatory bowel disease or bipolar disorder (pleiotropy)	['EFO_0003767', 'MONDO_0005090']	['MONDO_0005090', 'EFO_0003767']	36753304	2023-02-08	48962	820831	869793	['UKB', 'NR']	['Harmonized summary statistics are not available or empty']	[]
GCST90004037	IDP dMRI TBSS MD Inferior cerebellar peduncle R	['EFO_0004641']	['EFO_0004641']	33875891	2021-04-19	0	0	20860	['UKB']	[]	[]
GCST90004039	IDP dMRI TBSS MD Superior cerebellar peduncle R	['EFO_0004641']	['EFO_0004641']	33875891	2021-04-19	0	0	20860	['UKB']	[]	[]
GCST90004203	IDP dMRI TBSS L3 External capsule R	['EFO_0004641']	['EFO_0004641']	33875891	2021-04-19	0	0	20860	['UKB']	[]	[]
GCST90006036	rfMRI connectivity (ICA100 edge 1183)	['OBA_2045295']	['OBA_2045295']	33875891	2021-04-19	0	0	21081	['UKB']	[]	[]
GCST90010792	Phosphatidylcholine diacyl C30:0 levels	['EFO_0010226']	['EFO_0010226']	33414548	2021-01-07	0	0	16838	['FENLAND', 'EPIC-Norfolk', 'INTERVAL', 'KORA', 'TWINS-UK']	['Harmonized summary statistics are not available or empty']	['Metabolite']
GCST90011478	OTU99_92 (Ruminococcus) abundance	['EFO_0007874']	['EFO_0007874']	33462482	2021-01-18	0	0	8956	['POPGEN', 'FOCUS', 'KORA', 'SHIP', 'SHIP-TREND']	[]	[]
GCST90013933	goiter (SPA correction)	['EFO_0004283']	['EFO_0004283']	34017140	2021-05-20	0	0	407746	['UKB']	[]	[]
GCST90019495	Apolipoprotein A1 levels	['EFO_0004614']	['EFO_0004614']	33462484	2021-01-18	0	0	323833	['UKB']	[]	['Metabolite']
GCST90024342	Alkenylphosphatidylcholine (P-36:3) levels	['EFO_0010226']	['EFO_0010226']	35668104	2022-06-06	0	0	4492	['BHS']	[]	['Metabolite']
GCST90024618	Acylcarnitine (16:1) levels	['EFO_0005059']	['EFO_0005059']	35668104	2022-06-06	0	0	6057	['BHS', 'ADNI', 'AIBL']	[]	['Metabolite']
GCST90271335	Peptic ulcer disease or bipolar disorder (pleiotropy)	['MONDO_0004247', 'MONDO_0004985']	['MONDO_0004247', 'MONDO_0004985']	36753304	2023-02-08	58583	811210	869793	['UKB', 'NR']	['Harmonized summary statistics are not available or empty']	[]
GCST90449048	Alzheimer's disease (clinical and registry cases) (e-XCI inactivation)	['MONDO_0004975']	['MONDO_0004975']	39633006	2024-12-04	63065	804949	868014	['EADB', 'GR@ACE', 'GERAD', 'Bonn', 'EADI', 'DemGene', 'CHS', 'FHS', 'RS', 'ACT', 'ADC', 'ADNI', 'GenADA', 'NIA-LOAD', 'MayoGC', 'MIRAGE', 'OHSU', 'TARCC', 'other', 'UPITT', 'WASHU', 'TGEN']	['The number of SNPs in the study is below the expected threshold']	[]
GCST90566804	Osteoarthritis of the hip or knee (with total joint replacement)	['EFO_0004616', 'EFO_0010726', 'EFO_1000786']	['EFO_0010726', 'EFO_1000786', 'EFO_0004616']	40205036	2025-04-09	77192	789225	866417	['arcOGEN', 'ARGO', 'UKHLS', 'China Kadoorie Biobank', 'deCODE', 'CHB', 'DBDS', 'eMERGE', 'EB', 'FinnGen', 'MyCode', 'GS:SFHS', 'HRS', 'HKDDDPC', 'HUNT', 'Bunkyo', 'HerediGene', 'RIKEN', 'Shimane-CoHRE', 'JOCO', 'LifeLines', 'NEO', 'NHS', 'MGBB', 'QIMR', 'RS', 'SHIP', 'SIMPLER', 'ToMMo', 'TwinsUK', 'UKB', 'BioMe', 'G&H', 'NIHR BIORESOURCE', 'MVP', 'OAI']	[]	[]
GCST90060328	Sphingomyelin_39:1_[M+H]1+ levels	['EFO_0010118']	['EFO_0010118']	34503513	2021-09-10	0	0	13814	['INTERVAL']	['The number of SNPs in the study is below the expected threshold']	['Metabolite']
GCST90060772	Phosphatidylcholine(36:2)_[M+H]1+/Phosphatidylethanolamine(39:2)_[M+H]1+/Phosphatidate(41:3)_[M+NH4]1+ levels	['EFO_0010226']	['EFO_0010226']	34503513	2021-09-10	0	0	5662	['PROMIS']	[]	['Metabolite']
GCST90244787	Atopic dermatitis	['EFO_0000274']	['EFO_0000274']	37794016	2023-10-04	60653	804329	864982	['ALSPAC', 'B58C', 'BAMSE', 'CAMP', 'CATSS', 'CHOP', 'COPSAC', 'other', 'DNBC', 'ECRHS', 'EB', 'FINNGEN', 'GENUFAD', 'SHIP', 'GERA', 'HUNT', 'INMA', 'HNR', 'MAAS', 'G.MAS', 'MOBA', 'NFBC', 'NTR', 'PIAMA', 'RAINE', 'SALTY', 'SAPALDIA', 'TwinGene', 'TwinsUK', 'UKB']	['Harmonized summary statistics are not available or empty']	[]
GCST90129575	Otosclerosis	['EFO_0004213']	['EFO_0004213']	36653343	2023-01-18	3504	861198	864702	['FinnGen', 'UKB', 'EB']	[]	[]
GCST90320054	Kidney cancer	['EFO_0002890']	['EFO_0002890']	38671320	2024-04-26	29020	835670	864690	['UKB', 'FinnGen', 'BBJ']	[]	[]
GCST90013836	Alzheimer's disease or HDL levels (pleiotropy)	['EFO_0004612', 'MONDO_0004975']	['EFO_0004612', 'MONDO_0004975']	33541420	2021-02-04	71880	383378	859386		['Harmonized summary statistics are not available or empty']	[]
GCST90013837	Alzheimer's disease or LDL levels (pleiotropy)	['EFO_0004611', 'MONDO_0004975']	['EFO_0004611', 'MONDO_0004975']	33541420	2021-02-04	71880	383378	859386		['Harmonized summary statistics are not available or empty']	[]
GCST90095364	Cholesterol esters in medium VLDL meal response (LMM)	['EFO_0020904']	['EFO_0020904']	34610981	2021-10-05	0	0			['Harmonized summary statistics are not available or empty']	[]
GCST90101312	Metalloproteinase inhibitor 3 levels	['EFO_0008231']	['EFO_0008231']	28240269	2017-02-27	0	0	997	['KORA']	['Harmonized summary statistics are not available or empty']	[]
GCST90129558	Fibrinogen levels or tissue plasminogen activator levels (pleiotropy)	['OBA_0000061', 'OBA_2050207']	['OBA_2050207', 'OBA_0000061']	35285134	2022-03-14	0	0	147175	['CHARGE']	['Harmonized summary statistics are not available or empty']	[]
GCST90131908	Waist-to-hip ratio adjusted for BMI	['EFO_0007788']	['EFO_0007788']	35538205	2022-05-10	0	0	65683	['TWB']	['Harmonized summary statistics are not available or empty']	[]
GCST90134078	O-sulfo-L-tyrosine levels in elite athletes	['EFO_0021231']	['EFO_0021231']	31882771	2019-12-27	0	0	490		['Harmonized summary statistics are not available or empty']	[]
GCST90013840	Alzheimer's disease or triglycerides levels (pleiotropy)	['EFO_0004530', 'MONDO_0004975']	['EFO_0004530', 'MONDO_0004975']	33541420	2021-02-04	71880	383378	859386		['Harmonized summary statistics are not available or empty']	[]
GCST90139470	1-methyl-5-imidazoleacetate levels	['EFO_0800057']	['EFO_0800057']	35347128	2022-03-28	0	0	6136	['METSIM']	['Harmonized summary statistics are not available or empty']	[]
GCST90140120	Dihomo-linoleoylcarnitine (C20:2) levels	['EFO_0800546']	['EFO_0800546']	35347128	2022-03-28	0	0	6136	['METSIM']	['Harmonized summary statistics are not available or empty']	[]
GCST90177309	Metabolite peak levels (QI15899)	['EFO_0004725']	['EFO_0004725']	35995766	2022-08-22	0	0	2466	['JHS']	['Harmonized summary statistics are not available or empty']	['Metabolite']
GCST90177467	Metabolite peak levels (QI2222)	['EFO_0004725']	['EFO_0004725']	35995766	2022-08-22	0	0	2466	['JHS']	['Harmonized summary statistics are not available or empty']	['Metabolite']
GCST90177471	Metabolite peak levels (QI2239)	['EFO_0004725']	['EFO_0004725']	35995766	2022-08-22	0	0	2466	['JHS']	['Harmonized summary statistics are not available or empty']	['Metabolite']
GCST90178196	Metabolite peak levels (QI6703)	['EFO_0004725']	['EFO_0004725']	35995766	2022-08-22	0	0	2466	['JHS']	['Harmonized summary statistics are not available or empty']	['Metabolite']
GCST90199917	Pregnanediol-3-glucuronide levels	['EFO_0800341']	['EFO_0800341']	36635386	2023-01-12	0	0	7905	['CLSA']	[]	['Metabolite']
GCST90244353	Triacylglycerol (52:6) levels	['EFO_0010418']	['EFO_0010418']	36193934	2022-10-04	0	0	2624	['other']	['Harmonized summary statistics are not available or empty']	[]
GCST90245497	X-11470 levels	['EFO_0021241']	['EFO_0021241']	36357675	2022-11-10	0	0	14296	['INTERVAL', 'EPIC-Norfolk']	['Harmonized summary statistics are not available or empty']	[]
GCST90246933	Cell surface glycoprotein CD200 receptor 1 levels	['OBA_2050225']	['OBA_2050225']	34648354	2021-11-12	0	0	10708	['other']	['Harmonized summary statistics are not available or empty']	[]
GCST90247196	CUB and zona pellucida-like domain-containing protein 1 levels	['EFO_0803309']	['EFO_0803309']	34648354	2021-11-12	0	0	10708	['other']	['Harmonized summary statistics are not available or empty']	[]
GCST90247629	Folate receptor gamma levels	['EFO_0004747']	['EFO_0004747']	34648354	2021-11-12	0	0	10708	['other']	['Harmonized summary statistics are not available or empty']	[]
GCST90249273	Recoverin levels	['EFO_0803003']	['EFO_0803003']	34648354	2021-11-12	0	0	10708	['other']	['Harmonized summary statistics are not available or empty']	[]
GCST90249497	Semenogelin-1 levels	['EFO_0802051']	['EFO_0802051']	34648354	2021-11-12	0	0	10708	['other']	['Harmonized summary statistics are not available or empty']	[]
GCST90249824	Tumor necrosis factor ligand superfamily member 18 levels	['OBA_2050262']	['OBA_2050262']	34648354	2021-11-12	0	0	10708	['other']	['Harmonized summary statistics are not available or empty']	[]
GCST90013839	Alzheimer's disease or total cholesterol levels (pleiotropy)	['EFO_0004574', 'MONDO_0004975']	['EFO_0004574', 'MONDO_0004975']	33541420	2021-02-04	71880	383378	859386		['Harmonized summary statistics are not available or empty']	[]
GCST90256779	Rheumatoid factor levels (gene-based - collapsed missense)	['EFO_0005767']	['EFO_0005767']	36088354	2022-09-10	0	0	16022	['UKB']	['Harmonized summary statistics are not available or empty']	[]
GCST90257648	Thiamine levels in chronic kidney disease	['EFO_0010540']	['EFO_0010540']	35120996	2022-02-01	0	0	822	['CRIC']	[]	['Metabolite']
GCST90258063	Propionate levels in chronic kidney disease	['EFO_0010525']	['EFO_0010525']	35120996	2022-02-01	0	0	687	['CRIC']	[]	['Metabolite']
GCST90265633	Urine N-lactoyl tyrosine levels in chronic kidney disease	['EFO_0004725']	['EFO_0004725']	37277652	2023-06-05	0	0	4839	['GCKD']	[]	['Metabolite']
GCST90269605	Triglycerides in medium VLDL (UKB data field 23508)	['EFO_0022155']	['EFO_0022155']	36764567	2023-02-09	0	0	88329	['UKB']	[]	['Metabolite']
GCST90255375	Acute pancreatitis	['EFO_1000652']	['EFO_1000652']	36736436	2023-01-31	10630	844679	855309	['UKB', 'FinnGen', 'EB']	[]	[]
GCST90279355	Plasma metabolome feature (c18_4583)	['EFO_0005664']	['EFO_0005664']	36482414	2022-12-08	0	0	441	['other']	['Harmonized summary statistics are not available or empty']	[]
GCST90279760	Plasma metabolome feature (hilic_1716) (Sulforaphane)	['EFO_0803458']	['EFO_0803458']	36482414	2022-12-08	0	0	441	['other']	['Harmonized summary statistics are not available or empty']	[]
GCST90292958	Phospholipids in medium VLDL	['EFO_0022301']	['EFO_0022301']	37255970	2023-05-15	0	0	3354	['other']	['Harmonized summary statistics are not available or empty']	[]
GCST90294522	Seropositivity for bubalus bubalis (buffalo) kappa casein or kappa casein precursor peptide (twist_25498)	['EFO_0803597']	['EFO_0803597']	37164013	2023-04-25	0	0	1745	['Lifelines', 'other']	['Harmonized summary statistics are not available or empty']	[]
GCST90299756	Metabolite levels (phenylacetylglutamine)	['EFO_0021013']	['EFO_0021013']	37253714	2023-05-30	0	0	9956	['ARIC', 'HCHS', 'SOL', 'FHS', 'CHS', 'MESA']	['Harmonized summary statistics are not available or empty']	[]
GCST90302889	Body mass index	['EFO_0004340']	['EFO_0004340']	37377600	2023-06-12	0	0	365498	['UKB']	[]	[]
GCST90318046	Cerebrospinal fluid 2S,3R-dihydroxybutyrate levels	['EFO_0800312', 'OBA_2045291']	['EFO_0800312', 'OBA_2045291']	39528826	2024-11-11	0	0	2311	['Knight_ADRC', 'DIAN', 'Barcelona-1', 'ADNI', 'GR@ACE', 'WADRC', 'WRAP']	[]	['Metabolite']
GCST90318127	Cerebrospinal fluid 1-(1-enyl-palmitoyl)-2-oleoyl-GPC (P-16:0/18:1)* levels	['OBA_2045291']	['OBA_2045291']	39528826	2024-11-11	0	0	2602	['Knight_ADRC', 'DIAN', 'Barcelona-1', 'ADNI', 'GR@ACE', 'WADRC', 'WRAP']	[]	['Metabolite']
GCST90318234	Cerebrospinal fluid cortisol levels	['EFO_0005843', 'OBA_2045291']	['EFO_0005843', 'OBA_2045291']	39528826	2024-11-11	0	0	2602	['Knight_ADRC', 'DIAN', 'Barcelona-1', 'ADNI', 'GR@ACE', 'WADRC', 'WRAP']	[]	['Metabolite']
GCST90319211	Brain linoleoyl-arachidonoyl-glycerol (18:2/20:4) [2]* levels	['EFO_0800500']	['EFO_0800500']	39528826	2024-11-11	0	0	415	['Knight_ADRC', 'ROSMAP', 'MAYO']	[]	['Metabolite']
GCST90385137	DTI autoptx FA unc l tract	['EFO_0004346']	['EFO_0004346']	38811844	2024-05-29	0	0	7058	['CHIMGEN']	[]	[]
GCST90387728	T1 FreeSurfer DKT rh superiortemporal area	['EFO_0004346']	['EFO_0004346']	38811844	2024-05-29	0	0	40282	['UKB', 'CHIMGEN']	[]	[]
GCST90387983	DTI TBSS L3 Uncinate fasciculus L	['EFO_0004346']	['EFO_0004346']	38811844	2024-05-29	0	0	40282	['UKB', 'CHIMGEN']	[]	[]
GCST90429912	Left brain hemisphere region p32 surface area	['EFO_0004346']	['EFO_0004346']	39271676	2024-09-13	0	0	15838	['UKB']	[]	[]
GCST90430000	Left brain hemisphere region V6A surface area	['EFO_0004346']	['EFO_0004346']	39271676	2024-09-13	0	0	15838	['UKB']	[]	[]
GCST90430390	Right brain hemisphere region MST surface area	['EFO_0004346']	['EFO_0004346']	39271676	2024-09-13	0	0	14224	['UKB']	[]	[]
GCST90430739	Left brain hemisphere region p47r grey matter volume	['EFO_0004346']	['EFO_0004346']	39271676	2024-09-13	0	0	15771	['UKB']	[]	[]
GCST90431490	Right brain hemisphere region PIT cortical thickness	['EFO_0004346']	['EFO_0004346']	39271676	2024-09-13	0	0	15994	['UKB']	[]	[]
GCST90431986	Right brain hemisphere region V3CD cortical thickness	['EFO_0004346']	['EFO_0004346']	39271676	2024-09-13	0	0	14255	['UKB']	[]	[]
GCST90432462	BCL2/adenovirus E1B 19 kDa protein-interacting protein 3-like levels	['OBA_2040815']	['OBA_2040815']	37794183	2023-10-04	0	0	46327	['UKB-PPP']	['Harmonized summary statistics are not available or empty']	[]
GCST90432566	Chromobox protein homolog 2 levels	['OBA_2040921']	['OBA_2040921']	37794183	2023-10-04	0	0	46327	['UKB-PPP']	['Harmonized summary statistics are not available or empty']	[]
GCST90432934	C-X-C motif chemokine 16 levels	['EFO_0010911']	['EFO_0010911']	37794183	2023-10-04	0	0	46327	['UKB-PPP']	['Harmonized summary statistics are not available or empty']	[]
GCST90433918	Matrilysin levels	['EFO_0008227']	['EFO_0008227']	37794183	2023-10-04	0	0	46327	['UKB-PPP']	['Harmonized summary statistics are not available or empty']	[]
GCST90134565	Bipolar disorder type I or bipolar disorder type II (pleiotropy)	['EFO_0009963', 'EFO_0009964']	['EFO_0009963', 'EFO_0009964']	35912095	2022-07-15	31841	814053	845894		['Harmonized summary statistics are not available or empty']	[]
GCST90435268	Colorectal cancer	['MONDO_0005575']	['MONDO_0005575']	38872215	2024-06-13	22776	816927	839703	['UKB', 'BBJ', 'FinnGen', 'CORECT']	['Harmonized summary statistics are not available or empty']	[]
GCST90454603	Patterns of brain structural covariance (C32_10)	['OBA_2045210']	['OBA_2045210']	38127979	2023-12-21	0	0	33541	['UKB']	['Harmonized summary statistics are not available or empty']	[]
GCST90455455	Patterns of brain structural covariance (C1024_941)	['OBA_2045210']	['OBA_2045210']	38127979	2023-12-21	0	0	33541	['UKB']	['Harmonized summary statistics are not available or empty']	[]
GCST90570635	Pneumonia or peptic ulcer disease (MTAG)	['EFO_0003106', 'MONDO_0004247']	['EFO_0003106', 'MONDO_0004247']	40155373	2025-03-28	74840	758764	833604	['NR']	['Harmonized summary statistics are not available or empty']	[]
GCST90570634	Pneumonia or gastroesophageal reflux disease (MTAG)	['EFO_0003106', 'EFO_0003948']	['EFO_0003106', 'EFO_0003948']	40155373	2025-03-28	113028	720576	833604	['NR']	['Harmonized summary statistics are not available or empty']	[]
GCST90239706	Depression	['MONDO_0002009']	['MONDO_0002009']	34924174	2021-11-02	259681	573874	833555	['AGDS', 'QSKIN', 'PGC', 'other']	['Harmonized summary statistics are not available or empty']	[]
GCST90435153	Non-oral lichen planus	['EFO_1000726']	['EFO_1000726']	38776927	2024-05-15	9426	823206	832632	['FinnGen']	['Harmonized summary statistics are not available or empty']	[]
GCST90483482	Estradiol levels	['EFO_0004697']	['EFO_0004697']	40229599	2025-04-14	0	0	39165	['UKB ', ' deCODE']	[]	[]
GCST90134529	Decaffeinated coffee consumption or major depression disorder	['EFO_0006781', 'MONDO_0002009']	['EFO_0006781', 'MONDO_0002009']	35898629	2022-07-11	235473	594397	829870	['UKB', 'PGC']	['Harmonized summary statistics are not available or empty']	[]
GCST90503745	Alanine levels	['EFO_0009765']	['EFO_0009765']	38711861	2024-05-06	0	0	117944	['UKB']	['Harmonized summary statistics are not available or empty']	[]
GCST90570530	Hypogonadism	['MONDO_0002146']	['MONDO_0002146']	40316537	2025-05-02	0	0	145389	['MVP']	['Harmonized summary statistics are not available or empty']	[]
GCST000189_21	Protein quantitative trait loci	['EFO_0004809']	['EFO_0004809']	18464913	2008-05-09	0	0	1200		['Harmonized summary statistics are not available or empty']	[]
GCST000707	Hair color	['EFO_0003924']	['EFO_0003924']	20585627	2010-06-24	0	0	9126		['Harmonized summary statistics are not available or empty']	[]
GCST90034520	Osteoarthritis	['MONDO_0005178']	['MONDO_0005178']	34450027	2021-08-24	177517	649173	826690	['arcOGEN', 'deCODE', 'EB', 'BBJ', 'NR', 'GARP', 'LLS', 'RS', 'ARGO', 'HKDDDPC', 'NHS', 'HUNT', 'MyCode', 'UKB']	['Harmonized summary statistics are not available or empty']	[]
GCST000971	PR interval	['EFO_0004462']	['EFO_0004462']	21347284	2011-02-10	0	0	6247		['Harmonized summary statistics are not available or empty']	[]
GCST003112	Sleep duration	['OBA_2040171']	['OBA_2040171']	26333835	2015-09-03	0	0	2692		['Harmonized summary statistics are not available or empty']	[]
GCST90281122	Headache or HbA1c levels	['EFO_0004541', 'HP_0002315']	['EFO_0004541', 'HP_0002315']	36808568	2023-02-20	84036	335552	820425	['UKB']	['Harmonized summary statistics are not available or empty']	[]
GCST90281125	Headache or type 1 diabetes	['HP_0002315', 'MONDO_0005147']	['MONDO_0005147', 'HP_0002315']	36808568	2023-02-20	87286	731733	819019	['UKB']	['Harmonized summary statistics are not available or empty']	[]
GCST90271893	AMD or cataract or glaucoma (pleiotropy)	['EFO_0001365', 'MONDO_0005041', 'MONDO_0005129']	['EFO_0001365', 'MONDO_0005129', 'MONDO_0005041']	36917350	2023-03-14	33287	784851	818138	['UKB', 'NR']	['Harmonized summary statistics are not available or empty']	[]
GCST004308	Facial morphology (factor 4, facial height related to vertical position of gnathion)	['EFO_0007856']	['EFO_0007856']	28441456	2017-04-25	0	0	2187		['Harmonized summary statistics are not available or empty']	[]
GCST006355	Anti-hepatitis B virus core antigen (HBc) IgG levels	['EFO_0009359']	['EFO_0009359']	30053915	2018-07-27	0	0	15		[]	[]
GCST006357	IgG levels	['OBA_2050085']	['OBA_2050085']	30053915	2018-07-27	0	0	1000		[]	[]
GCST006885	Presubiculum volume	['OBA_2050049']	['OBA_2050049']	30279459	2018-10-02	0	0	21297		['Harmonized summary statistics are not available or empty']	[]
GCST007269	Pulse pressure	['EFO_0005763']	['EFO_0005763']	30578418	2018-12-21	0	0	459777		['Harmonized summary statistics are not available or empty']	[]
GCST007284	LDL cholesterol x physical activity interaction (2df test)	['EFO_0003940', 'EFO_0004611']	['EFO_0004611', 'EFO_0003940']	30670697	2019-01-22	0	0	109688		['Harmonized summary statistics are not available or empty']	[]
GCST008083	Triglyceride levels x alcohol consumption (drinkers vs non-drinkers) interaction (2df)	['EFO_0004329', 'EFO_0004530']	['EFO_0004329', 'EFO_0004530']	30698716	2019-01-29	0	0	127326		['Harmonized summary statistics are not available or empty']	[]
GCST009160	Carotenoid levels	['EFO_0004737']	['EFO_0004737']	23696881	2013-05-16	0	0	1200		['Harmonized summary statistics are not available or empty']	[]
GCST009415	Intraocular pressure and central corneal thickness (multi-trait analysis)	['EFO_0004695', 'EFO_0005213']	['EFO_0005213', 'EFO_0004695']	31798171	2019-11-27	0	0	31269		['Harmonized summary statistics are not available or empty']	[]
GCST90319675	Suicide attempt	['EFO_0004321']	['EFO_0004321']	37777856	2023-10-01	35786	779392	815178	['AGDS', 'Columbia', 'iPSYCH', 'MVP', 'PGC', 'UKB', 'other']	['Harmonized summary statistics are not available or empty']	[]
GCST90003299	aparc-a2009s lh area G+S-paracentral	['EFO_0008381']	['EFO_0008381']	33875891	2021-04-19	0	0	21282	['UKB']	[]	[]
GCST90005846	rfMRI connectivity (ICA100 edge 993)	['OBA_2045295']	['OBA_2045295']	33875891	2021-04-19	0	0	21081	['UKB']	[]	[]
GCST90328134	Basal cell carcinoma	['EFO_0004193']	['EFO_0004193']	38182794	2024-01-05	50531	762234	812765	['GERA', 'MGBB', 'UKB', '23andMe']	['Harmonized summary statistics are not available or empty']	[]
GCST90016912	Gut microbiota abundance (class Betaproteobacteria id.2867)	['EFO_0007874']	['EFO_0007874']	33462485	2021-01-18	0	0	18340		[]	[]
GCST90027022	Hearing function (1 kHz)	['OBA_2045234', 'OBA_2045262']	['OBA_2045262', 'OBA_2045234']	34337005	2021-07-17	0	0	131	['NR']	['Harmonized summary statistics are not available or empty']	[]
GCST90032380	Faecalibacterium sp002160895 abundance in stool	['EFO_0007874']	['EFO_0007874']	35115689	2022-02-03	0	0	5959	['FINRISK']	[]	[]
GCST90032529	Providencia abundance in stool	['EFO_0007874']	['EFO_0007874']	35115689	2022-02-03	0	0	5959	['FINRISK']	[]	[]
GCST90483471	Female infertility (anovulatory)	['EFO_0008560']	['EFO_0008560']	40229599	2025-04-14	6865	805653	812518	['UKB ', ' EB ', ' FinnGen ', ' DBDS ', ' CHB ', ' deCODE ', ' G&H']	[]	[]
GCST007342	Depression	['MONDO_0002009']	['MONDO_0002009']	30718901	2019-02-04	246363	561190	807553		['Harmonized summary statistics are not available or empty']	[]
GCST90060424	Triacylglycerol_48:1_[M+NH4]1+ levels	['EFO_0004530']	['EFO_0004530']	34503513	2021-09-10	0	0	13814	['INTERVAL']	['The number of SNPs in the study is below the expected threshold']	['Metabolite']
GCST90060638	Phosphatidate(34:2)_[M-H]1- levels	['EFO_0020047']	['EFO_0020047']	34503513	2021-09-10	0	0	5662	['PROMIS']	[]	['Metabolite']
GCST90060939	Phosphatidylcholine(39:6)_[M+OAc]1-/Phosphatidylserine(43:5)_[M-H]1- levels	['EFO_0010226']	['EFO_0010226']	34503513	2021-09-10	0	0	5662	['PROMIS']	[]	['Metabolite']
GCST90256605	Major depressive disorder (MTAG)	['MONDO_0002009']	['MONDO_0002009']	36672180	2023-01-06	246363	561190	807553	['NR']	['Harmonized summary statistics are not available or empty']	[]
GCST90328149	Mosaic loss of chromosome X	['EFO_0022842']	['EFO_0022842']	38867047	2024-06-12	91689	714568	806257	['FinnGen', 'BCAC', 'EB', 'UKB', 'MVP', 'MGBB', 'PLCO']	[]	[]
GCST90570616	Chronic bronchitis or colon polyp (MTAG)	['EFO_0006505', 'MONDO_0021400']	['EFO_0006505', 'MONDO_0021400']	40155373	2025-03-28	32208	772631	804839	['NR']	['Harmonized summary statistics are not available or empty']	[]
GCST90093026	Triglyceride levels in very large VLDL	['EFO_0004530']	['EFO_0004530']	35213538	2022-02-25	0	0	115082	['UKB']	[]	['Metabolite']
GCST90095502	Glycine levels	['EFO_0009767']	['EFO_0009767']	34780722	2021-11-12	0	0	712	['MSCCR']	['Harmonized summary statistics are not available or empty']	[]
GCST90100800	Cathepsin E levels	['EFO_0020241']	['EFO_0020241']	28240269	2017-02-27	0	0	997	['KORA']	['Harmonized summary statistics are not available or empty']	[]
GCST90101211	Interleukin-6 receptor subunit alpha levels	['EFO_0008187']	['EFO_0008187']	28240269	2017-02-27	0	0	997	['KORA']	['Harmonized summary statistics are not available or empty']	[]
GCST90103031	Lactosyl-N-palmitoyl-sphingosine (d18:1/16:0) levels	['EFO_0800429']	['EFO_0800429']	35050183	2022-01-11	0	0	8809	['BRRD']	['Harmonized summary statistics are not available or empty']	[]
GCST90132200	Survival in melanoma	['EFO_0000714', 'EFO_0000756']	['EFO_0000756', 'EFO_0000714']	35626014	2022-05-13	0	0	556	['NR']	['Harmonized summary statistics are not available or empty']	[]
GCST90137711	Tumor necrosis factor receptor superfamily member EDAR levels	['OBA_2050289']	['OBA_2050289']	34814699	2021-11-24	0	0	1852	['JHS']	['Harmonized summary statistics are not available or empty']	[]
GCST90140103	Sphingomyelin (d18:0/20:0, d16:0/22:0) levels	['EFO_0010118']	['EFO_0010118']	35347128	2022-03-28	0	0	6136	['METSIM']	['Harmonized summary statistics are not available or empty']	[]
GCST90140486	X-17367 levels	['EFO_0800779']	['EFO_0800779']	35347128	2022-03-28	0	0	6136	['METSIM']	['Harmonized summary statistics are not available or empty']	[]
GCST90177698	Metabolite peak levels (QI3876)	['EFO_0004725']	['EFO_0004725']	35995766	2022-08-22	0	0	2466	['JHS']	['Harmonized summary statistics are not available or empty']	['Metabolite']
GCST90200252	3,5-dichloro-2,6-dihydroxybenzoic acid levels	['EFO_0801054']	['EFO_0801054']	36635386	2023-01-12	0	0	8218	['CLSA']	[]	['Metabolite']
GCST90203325	4-cholesten-3-one levels	['EFO_0800310']	['EFO_0800310']	36635386	2023-01-12	0	0	83	['CLSA']	[]	['Metabolite']
GCST90244384	Sterol ester (27:1/22:6) levels	['OBA_2045201']	['OBA_2045201']	36193934	2022-10-04	0	0	4642	['other']	['Harmonized summary statistics are not available or empty']	[]
GCST90244460	Phosphatidylcholine (O-16:1_18:2) levels	['OBA_2045121']	['OBA_2045121']	36193934	2022-10-04	0	0	4642	['other']	['Harmonized summary statistics are not available or empty']	[]
GCST90247022	Carbohydrate sulfotransferase 11 levels	['EFO_0801448']	['EFO_0801448']	34648354	2021-11-12	0	0	10708	['other']	['Harmonized summary statistics are not available or empty']	[]
GCST90247230	D-amino-acid oxidase levels	['EFO_0004747']	['EFO_0004747']	34648354	2021-11-12	0	0	10708	['other']	['Harmonized summary statistics are not available or empty']	[]
GCST90247945	Heat shock cognate 71 kDa protein levels	['EFO_0020434']	['EFO_0020434']	34648354	2021-11-12	0	0	10708	['other']	['Harmonized summary statistics are not available or empty']	[]
GCST90248991	PHD finger protein 3 levels	['EFO_0802859']	['EFO_0802859']	34648354	2021-11-12	0	0	10708	['other']	['Harmonized summary statistics are not available or empty']	[]
GCST90250199	von Willebrand factor A domain-containing protein 2 levels	['EFO_0004747']	['EFO_0004747']	34648354	2021-11-12	0	0	10708	['other']	['Harmonized summary statistics are not available or empty']	[]
GCST90250222	WW domain-containing oxidoreductase levels	['EFO_0004747']	['EFO_0004747']	34648354	2021-11-12	0	0	10708	['other']	['Harmonized summary statistics are not available or empty']	[]
GCST90256765	Aspartate aminotransferase levels (kernel-based - splice)	['EFO_0004736']	['EFO_0004736']	36088354	2022-09-10	0	0	182456	['UKB']	['Harmonized summary statistics are not available or empty']	[]
GCST90257283	NH4_C50:0 Triacylglycerol levels in chronic kidney disease	['EFO_0021480']	['EFO_0021480']	35120996	2022-02-01	0	0	822	['CRIC']	[]	['Metabolite']
GCST90264237	Urine 1-methylhypoxanthine levels in chronic kidney disease	['EFO_0004725']	['EFO_0004725']	37277652	2023-06-05	0	0	4899	['GCKD']	[]	['Metabolite']
GCST90264441	Plasma 21-hydroxypregnenolone disulfate levels in chronic kidney disease	['EFO_0800281']	['EFO_0800281']	37277652	2023-06-05	0	0	4789	['GCKD']	[]	['Metabolite']
GCST90266176	Urine X-11849 levels in chronic kidney disease	['EFO_0021269']	['EFO_0021269']	37277652	2023-06-05	0	0	1303	['GCKD']	[]	['Metabolite']
GCST90267359	Weight-to-muscle ratio	['EFO_0020099']	['EFO_0020099']	36402844	2022-11-19	0	0	32970	['UKB']	[]	[]
GCST90269742	Cholesterol to total lipids in small HDL percentage (UKB data field 23645)	['EFO_0022240']	['EFO_0022240']	36764567	2023-02-09	0	0	88329	['UKB']	[]	['Metabolite']
GCST90278804	Plasma metabolome feature (c18_1550) (Bis(methylsulfonylmethyl) disulfide)	['EFO_0803405']	['EFO_0803405']	36482414	2022-12-08	0	0	441	['other']	['Harmonized summary statistics are not available or empty']	[]
GCST90279446	Plasma metabolome feature (c18_507)	['EFO_0005664']	['EFO_0005664']	36482414	2022-12-08	0	0	441	['other']	['Harmonized summary statistics are not available or empty']	[]
GCST90293650	Seropositivity for clostridium perfringens (agilent_135255)	['EFO_0803616']	['EFO_0803616']	37164013	2023-04-25	0	0	1745	['Lifelines', 'other']	['Harmonized summary statistics are not available or empty']	[]
GCST90294594	Seropositivity for lactobacillus plantarum WCFS1 peptide (agilent_167108)	['EFO_0803632']	['EFO_0803632']	37164013	2023-04-25	0	0	1745	['Lifelines', 'other']	['Harmonized summary statistics are not available or empty']	[]
GCST90294896	Seropositivity for blomia tropicalis (mite) peptide (twist_19908)	['EFO_0803597']	['EFO_0803597']	37164013	2023-04-25	0	0	1745	['Lifelines', 'other']	['Harmonized summary statistics are not available or empty']	[]
GCST90294986	Seropositivity for papillomaviridae peptide (agilent_705)	['EFO_0803595']	['EFO_0803595']	37164013	2023-04-25	0	0	1745	['Lifelines', 'other']	['Harmonized summary statistics are not available or empty']	[]
GCST90296594	Cholesterol levels	['EFO_0004574']	['EFO_0004574']	37821706	2023-10-11	0	0	4484	['MXBB']	[]	[]
GCST90300280	Metabolite levels (Fibrinopeptide A, phosphono-ser(3); ADpSGEGDFXAEGGGVR)	['EFO_0005664']	['EFO_0005664']	37253714	2023-05-30	0	0	5658	['ARIC', 'HCHS', 'SOL', 'FHS', 'CHS', 'MESA']	['Harmonized summary statistics are not available or empty']	[]
GCST90300767	Metabolite levels (2-hydroxyhexadecanoate)	['EFO_0005664']	['EFO_0005664']	37253714	2023-05-30	0	0	335	['ARIC', 'HCHS', 'SOL', 'FHS', 'CHS', 'MESA']	['Harmonized summary statistics are not available or empty']	[]
GCST90301649	Childhood body mass index	['EFO_0004340']	['EFO_0004340']	37280435	2023-06-06	0	0	441761	['UKB']	['Harmonized summary statistics are not available or empty']	[]
GCST90302166	Free cholesterol levels in chylomicrons and extremely large VLDL	['EFO_0008591', 'OBA_2050296']	['EFO_0008591', 'OBA_2050296']	38448586	2024-03-06	0	0	136016	['Multiple']	[]	['Metabolite']
GCST90308620	LPS induced IL-10 level	['EFO_0004750', 'GO_0050896']	['EFO_0004750', 'GO_0050896']	35167808	2022-02-14	0	0	271	['300TZFG']	['Harmonized summary statistics are not available or empty']	[]
GCST90319107	Brain metabolite X-25271 levels	['EFO_0800920']	['EFO_0800920']	39528826	2024-11-11	0	0	611	['Knight_ADRC', 'ROSMAP', 'MAYO']	[]	['Metabolite']
GCST90319286	Brain metabolite X-22917 levels	['EFO_0004725']	['EFO_0004725']	39528826	2024-11-11	0	0	196	['Knight_ADRC', 'ROSMAP', 'MAYO']	[]	['Metabolite']
GCST90384124	T1 CAT volume L VIIb	['EFO_0004346']	['EFO_0004346']	38811844	2024-05-29	0	0	7058	['CHIMGEN']	[]	[]
GCST90386159	REST UKBBICA NET100 0305	['EFO_0004346']	['EFO_0004346']	38811844	2024-05-29	0	0	7058	['CHIMGEN']	[]	[]
GCST90386858	REST UKBBICA NET100 1004	['EFO_0004346']	['EFO_0004346']	38811844	2024-05-29	0	0	7058	['CHIMGEN']	[]	[]
GCST90387387	REST UKBBICA NODEamps100 0048	['EFO_0004346']	['EFO_0004346']	38811844	2024-05-29	0	0	7058	['CHIMGEN']	[]	[]
GCST90388223	T1 FreeSurfer a2009s lh S precentral-inf-part thickness	['EFO_0004346']	['EFO_0004346']	38811844	2024-05-29	0	0	40282	['UKB', 'CHIMGEN']	[]	[]
GCST90389891	REST UKBBICA NET100 0623	['EFO_0004346']	['EFO_0004346']	38811844	2024-05-29	0	0	40282	['UKB', 'CHIMGEN']	[]	[]
GCST90390701	REST UKBBICA NET100 1433	['EFO_0004346']	['EFO_0004346']	38811844	2024-05-29	0	0	40282	['UKB', 'CHIMGEN']	[]	[]
GCST90429961	Left brain hemisphere region FOP1 surface area	['EFO_0004346']	['EFO_0004346']	39271676	2024-09-13	0	0	15838	['UKB']	[]	[]
GCST90430142	Right brain hemisphere region FOP3 surface area	['EFO_0004346']	['EFO_0004346']	39271676	2024-09-13	0	0	15840	['UKB']	[]	[]
GCST90430510	Right brain hemisphere region PeEc surface area	['EFO_0004346']	['EFO_0004346']	39271676	2024-09-13	0	0	14224	['UKB']	[]	[]
GCST90430772	Right brain hemisphere region A1 grey matter volume	['EFO_0004346']	['EFO_0004346']	39271676	2024-09-13	0	0	15787	['UKB']	[]	[]
GCST90430809	Right brain hemisphere region a24 grey matter volume	['EFO_0004346']	['EFO_0004346']	39271676	2024-09-13	0	0	15787	['UKB']	[]	[]
GCST90431713	Left brain hemisphere region 10r cortical thickness	['EFO_0004346']	['EFO_0004346']	39271676	2024-09-13	0	0	14341	['UKB']	[]	[]
GCST90432392	Sodium/potassium-transporting ATPase subunit beta-1 levels	['OBA_2051238']	['OBA_2051238']	37794183	2023-10-04	0	0	46327	['UKB-PPP']	['Harmonized summary statistics are not available or empty']	[]
GCST90432904	Cancer/testis antigen 1 levels	['EFO_0007937']	['EFO_0007937']	37794183	2023-10-04	0	0	46327	['UKB-PPP']	['Harmonized summary statistics are not available or empty']	[]
GCST90434616	SH2 domain-containing adapter protein D levels	['OBA_2043500']	['OBA_2043500']	37794183	2023-10-04	0	0	46327	['UKB-PPP']	['Harmonized summary statistics are not available or empty']	[]
GCST90328132	Basal cell carcinoma	['EFO_0004193']	['EFO_0004193']	38182794	2024-01-05	49905	752392	802297	['GERA', 'MGBB', 'UKB', '23andMe']	['Harmonized summary statistics are not available or empty']	[]
GCST011320	Type 2 diabetes or prostate cancer (pleiotropy)	['EFO_0001663', 'MONDO_0005148']	['MONDO_0005148', 'EFO_0001663']	33290408	2020-12-08	142086	659536	801622		['Harmonized summary statistics are not available or empty']	[]
GCST90566803	Thumb osteoarthritis	['EFO_1000789']	['EFO_1000789']	40205036	2025-04-09	16892	784547	801439	['arcOGEN', 'ARGO', 'UKHLS', 'China Kadoorie Biobank', 'deCODE', 'CHB', 'DBDS', 'eMERGE', 'EB', 'FinnGen', 'MyCode', 'GS:SFHS', 'HRS', 'HKDDDPC', 'HUNT', 'Bunkyo', 'HerediGene', 'RIKEN', 'Shimane-CoHRE', 'JOCO', 'LifeLines', 'NEO', 'NHS', 'MGBB', 'QIMR', 'RS', 'SHIP', 'SIMPLER', 'ToMMo', 'TwinsUK', 'UKB', 'BioMe', 'G&H', 'NIHR BIORESOURCE', 'MVP', 'OAI']	[]	[]
GCST90027898	Epilepsy	['EFO_0000474']	['EFO_0000474']	34456681	2021-08-12	26352	774517	800869	['UKB', 'FinnGen', 'Other', 'NR']	['Harmonized summary statistics are not available or empty']	[]
GCST90455106	Patterns of brain structural covariance (C1024_363)	['OBA_2045210']	['OBA_2045210']	38127979	2023-12-21	0	0	33541	['UKB']	['Harmonized summary statistics are not available or empty']	[]
GCST90027247	COVID-19 (covid pneumonia vs population)	['EFO_0003106', 'MONDO_0100096']	['EFO_0003106', 'MONDO_0100096']	33888907	2021-04-22	1286	797084	798370		['Harmonized summary statistics are not available or empty']	[]
GCST90027246	COVID-19 (hospitalized covid vs population)	['MONDO_0100096']	['MONDO_0100096']	33888907	2021-04-22	802	797153	797955		['Harmonized summary statistics are not available or empty']	[]
GCST90476393	Sodium (mean, inv-norm transformed)	['EFO_0009282']	['EFO_0009282']	39024449	2024-07-19	0	0	57407	['MVP']	[]	[]
GCST90027248	COVID-19 (covid respiratory support vs population)	['MONDO_0100096']	['MONDO_0100096']	33888907	2021-04-22	636	797180	797816		['Harmonized summary statistics are not available or empty']	[]
GCST90570633	Pneumonia or diverticular disease (MTAG)	['EFO_0003106', 'EFO_0009959']	['EFO_0003106', 'EFO_0009959']	40155373	2025-03-28	93791	704017	797808	['NR']	['Harmonized summary statistics are not available or empty']	[]
GCST90027249	COVID-19 (severe respiratory symptoms vs population)	['EFO_0007939', 'MONDO_0100096']	['MONDO_0100096', 'EFO_0007939']	33888907	2021-04-22	1447	796151	797598		['Harmonized summary statistics are not available or empty']	[]
GCST90027161	Atopic dermatitis	['EFO_0000274']	['EFO_0000274']	34454985	2021-08-26	22474	774187	796661	['FinnGen']	[]	[]
GCST90566203	Surface area (left total surface)	['EFO_0004346']	['EFO_0004346']	39854466	2025-01-24	0	0	35869	['UKB']	['Harmonized summary statistics are not available or empty']	[]
GCST90483465	Female infertility (anovulatory)	['EFO_0008560']	['EFO_0008560']	40229599	2025-04-14	6271	783723	789994	['UKB ', ' EB ', ' FinnGen ', ' DBDS ', ' CHB ', ' deCODE']	[]	[]
GCST90103485	Intervertebral disc disorder with herniated lumbar discs requiring surgery	['HP_0003418']	['HP_0003418']	35110524	2022-02-02	9188	780323	789511	['deCODE', 'UKB', 'Other']	['Harmonized summary statistics are not available or empty']	[]
GCST90134603	Alzheimer's disease or gastroesophageal reflux disease	['EFO_0003948', 'MONDO_0004975']	['EFO_0003948', 'MONDO_0004975']	35851147	2022-07-18	143402	644457	787859	['UKB', 'QSKIN']	['Harmonized summary statistics are not available or empty']	[]
GCST000080_6	Hemostatic factors and hematological phenotypes	['GO_0070527']	['GO_0070527']	17903294	2007-09-19	0	0	1062		['Harmonized summary statistics are not available or empty']	[]
GCST000080_7	Hemostatic factors and hematological phenotypes	['OBA_2050207']	['OBA_2050207']	17903294	2007-09-19	0	0	1062		['Harmonized summary statistics are not available or empty']	[]
GCST90570614	Bacterial pneumoniae or gastroesophageal reflux disease (MTAG)	['EFO_0003948', 'EFO_1001272']	['EFO_0003948', 'EFO_1001272']	40155373	2025-03-28	71098	716146	787244	['UKB', 'NR']	['Harmonized summary statistics are not available or empty']	[]
GCST004519	Body mass index (adult)	['EFO_0004340']	['EFO_0004340']	28430825	2017-04-21	0	0	42752		['Harmonized summary statistics are not available or empty']	[]
GCST005031	Gestational weight gain (fetal effect)	['EFO_0007959', 'EFO_0008435']	['EFO_0007959', 'EFO_0008435']	28990592	2017-10-09	0	0	16434		['Harmonized summary statistics are not available or empty']	[]
GCST005094	Iris color (L* coordinate)	['EFO_0003949']	['EFO_0003949']	29109912	2017-11-02	0	0	377		['Harmonized summary statistics are not available or empty']	[]
GCST90570615	Bacterial pneumoniae or peptic ulcer disease (MTAG)	['EFO_1001272', 'MONDO_0004247']	['MONDO_0004247', 'EFO_1001272']	40155373	2025-03-28	32910	754334	787244	['UKB', 'NR']	['Harmonized summary statistics are not available or empty']	[]
GCST90281121	Headache or glucose levels	['EFO_0004468', 'HP_0002315']	['EFO_0004468', 'HP_0002315']	36808568	2023-02-20	84036	335552	786347	['UKB']	['Harmonized summary statistics are not available or empty']	[]
GCST90328135	Cutaneous squamous cell carcinoma	['EFO_1001927']	['EFO_1001927']	38182794	2024-01-05	16407	762486	778893	['GERA', 'MGBB', 'UKB', '23andMe']	['Harmonized summary statistics are not available or empty']	[]
GCST90003095	aparc-Desikan lh area posteriorcingulate	['EFO_0008381']	['EFO_0008381']	33875891	2021-04-19	0	0	21281	['UKB']	[]	[]
GCST90003185	aparc-pial rh area lateralorbitofrontal	['EFO_0008381']	['EFO_0008381']	33875891	2021-04-19	0	0	21282	['UKB']	[]	[]
GCST90003392	aparc-a2009s rh area G-oc-temp-med-Lingual	['EFO_0008381']	['EFO_0008381']	33875891	2021-04-19	0	0	21282	['UKB']	[]	[]
GCST90005788	rfMRI connectivity (ICA100 edge 935)	['OBA_2045295']	['OBA_2045295']	33875891	2021-04-19	0	0	21081	['UKB']	[]	[]
GCST90007308	circulating leptin levels	['EFO_0005000']	['EFO_0005000']	32917775	2020-09-11	0	0	23861	['ARIC', 'CHS', 'CLHNS', 'Ely', 'ERF', 'FAMHS', 'Fenland', 'FHS', 'FINRISK', 'HABC', 'Inter99', 'JHS', 'KORA', 'Leipzig Adults', 'MESA', 'NEO', 'PIVUS', 'RAINE', 'RISC', 'RS', 'SHIP-TREND', 'TwinsUK', 'WGHS', 'WHI', 'YFS']	['The number of SNPs in the study is below the expected threshold']	[]
GCST90011718	TestASV_42 (Alphaproteobacteria) prevalence	['EFO_0007874']	['EFO_0007874']	33462482	2021-01-18	0	0	8956	['POPGEN', 'FOCUS', 'KORA', 'SHIP', 'SHIP-TREND']	[]	[]
GCST90013913	Fractured bones in last 5 years (UKB data field 2463) (Firth correction)	['EFO_0003931']	['EFO_0003931']	34017140	2021-05-20	0	0	407746	['UKB']	[]	[]
GCST90017112	Gut microbiota abundance (phylum Cyanobacteria id.1500)	['EFO_0007874']	['EFO_0007874']	33462485	2021-01-18	0	0	18340		[]	[]
GCST90024574	Alkyldiacylglycerol (O-52:0) [NL-16:0] levels	['EFO_0010223']	['EFO_0010223']	35668104	2022-06-06	0	0	4492	['BHS']	[]	['Metabolite']
GCST90024729	GM3 ganglioside (d18:1/24:0) levels	['EFO_0021451']	['EFO_0021451']	35668104	2022-06-06	0	0	6057	['BHS', 'ADNI', 'AIBL']	[]	['Metabolite']
GCST90025453	Lysophosphatidylethanolamine (20:4) [sn1] levels	['EFO_0010370']	['EFO_0010370']	35668104	2022-06-06	0	0	4492	['BHS']	[]	['Metabolite']
GCST90032333	Coprobacillus cateniformis abundance in stool	['EFO_0007874']	['EFO_0007874']	35115689	2022-02-03	0	0	5959	['FINRISK']	[]	[]
GCST90091033	Nonalcoholic fatty liver disease	['EFO_0003095']	['EFO_0003095']	34841290	2021-11-03	8434	770180	778614	['UKB', 'FinnGen', 'eMERGE', 'EBB']	[]	[]
GCST90060342	Phosphatidylethanolamine-O_40:6_[M+H]1+/Phosphatidylethanolamine-P_40:5_[M+H]1+ levels	['EFO_0010228']	['EFO_0010228']	34503513	2021-09-10	0	0	13814	['INTERVAL']	['The number of SNPs in the study is below the expected threshold']	['Metabolite']
GCST90091020	Obstructive sleep apnea trait (average oxyhemoglobin desaturation per event)	['EFO_0007817']	['EFO_0007817']	34446064	2021-08-26	0	0	5943	['CFS', 'CHS', 'JHS', 'MESA', 'ARIC', 'FHS', 'HCHS', 'SOL', 'MrOS', 'WASHS', 'Starr']	['Harmonized summary statistics are not available or empty']	[]
GCST90101056	Glypican-5 levels	['EFO_0008139']	['EFO_0008139']	28240269	2017-02-27	0	0	997	['KORA']	['Harmonized summary statistics are not available or empty']	[]
GCST90102134	Sphingomyelin (d41:1) levels	['EFO_0010118']	['EFO_0010118']	35393526	2022-04-07	0	0	650	['AMISH']	['Harmonized summary statistics are not available or empty']	[]
GCST90102182	Triglycerides (51:4) levels	['EFO_0004530']	['EFO_0004530']	35393526	2022-04-07	0	0	650	['AMISH']	['Harmonized summary statistics are not available or empty']	[]
GCST90102728	1-palmitoyl-2-stearoyl-gpc (16:0/18:0) levels	['EFO_0800396']	['EFO_0800396']	35050183	2022-01-11	0	0	8809	['BRRD']	['Harmonized summary statistics are not available or empty']	[]
GCST90104140	Brain aneurysm	['EFO_0003870']	['EFO_0003870']	35121771	2022-02-04	0	0	4147	['GENIE']	['Harmonized summary statistics are not available or empty']	[]
GCST90399680	Appendectomy	['EFO_0600086']	['EFO_0600086']	36777996	2022-10-12	14446	763168	777614	['EB', 'FinnGen', 'UKB']	['Harmonized summary statistics are not available or empty']	[]
GCST90137719	Teratocarcinoma-derived growth factor 1 levels	['OBA_2050174']	['OBA_2050174']	34814699	2021-11-24	0	0	1852	['JHS']	['Harmonized summary statistics are not available or empty']	[]
GCST90137887	Thioredoxin domain-containing protein 12 levels	['EFO_0008298']	['EFO_0008298']	34814699	2021-11-24	0	0	1852	['JHS']	['Harmonized summary statistics are not available or empty']	[]
GCST90137943	Kallikrein-13 levels	['EFO_0020512']	['EFO_0020512']	34814699	2021-11-24	0	0	1852	['JHS']	['Harmonized summary statistics are not available or empty']	[]
GCST90140312	Fibrinopeptide A, des-ala(1) levels	['EFO_0800673']	['EFO_0800673']	35347128	2022-03-28	0	0	6136	['METSIM']	['Harmonized summary statistics are not available or empty']	[]
GCST90162617	Facial phenotypes (nasal bridge height)	['EFO_0007856']	['EFO_0007856']	35970861	2022-08-15	0	0	272	['NR']	['Harmonized summary statistics are not available or empty']	[]
GCST90200665	X-25433 levels	['EFO_0800928']	['EFO_0800928']	36635386	2023-01-12	0	0	6516	['CLSA']	[]	['Metabolite']
GCST90201479	1-(1-enyl-palmitoyl)-2-linoleoyl-GPE (p-16:0/18:2) levels	['EFO_0800440']	['EFO_0800440']	36635386	2023-01-12	0	0	60	['CLSA']	[]	['Metabolite']
GCST90202999	X-18886 levels	['EFO_0800790']	['EFO_0800790']	36635386	2023-01-12	0	0	103	['CLSA']	[]	['Metabolite']
GCST90203481	1-palmitoyl-2-stearoyl-gpc (16:0/18:0) levels	['EFO_0800396']	['EFO_0800396']	36635386	2023-01-12	0	0	108	['CLSA']	[]	['Metabolite']
GCST90203586	Dihomo-linolenoylcarnitine (C20:3n3 or 6) levels	['EFO_0800547']	['EFO_0800547']	36635386	2023-01-12	0	0	104	['CLSA']	[]	['Metabolite']
GCST90204041	X-24588 levels	['EFO_0800898']	['EFO_0800898']	36635386	2023-01-12	0	0	108	['CLSA']	[]	['Metabolite']
GCST90243731	X-12456 levels	['EFO_0021311']	['EFO_0021311']	24816252	2014-05-11	0	0	4774	['TwinsUK', 'KORA']	[]	['Metabolite']
GCST90243763	X-12717 levels	['EFO_0021324']	['EFO_0021324']	24816252	2014-05-11	0	0	1632	['TwinsUK', 'KORA']	[]	['Metabolite']
GCST90132302	Coronary artery disease	['EFO_0001645']	['EFO_0001645']	35915156	2022-08-01	190493	582775	773268	['MVP', 'UKB', 'CARDIoGRAMplusC4D']	['Harmonized summary statistics are not available or empty']	[]
GCST90244938	1-palmitoyl-2-arachidonoyl-GPI (16:0/20:4) levels	['EFO_0800412']	['EFO_0800412']	36357675	2022-11-10	0	0	14296	['INTERVAL', 'EPIC-Norfolk']	['Harmonized summary statistics are not available or empty']	[]
GCST90245148	Cortisol levels	['EFO_0005843']	['EFO_0005843']	36357675	2022-11-10	0	0	14296	['INTERVAL', 'EPIC-Norfolk']	['Harmonized summary statistics are not available or empty']	[]
GCST90247061	Clathrin interactor 1 levels	['EFO_0801478']	['EFO_0801478']	34648354	2021-11-12	0	0	10708	['other']	['Harmonized summary statistics are not available or empty']	[]
GCST90247414	EH domain-containing protein 4 levels	['EFO_0802519']	['EFO_0802519']	34648354	2021-11-12	0	0	10708	['other']	['Harmonized summary statistics are not available or empty']	[]
GCST90247550	Fas apoptotic inhibitory molecule 3 levels	['EFO_0802540']	['EFO_0802540']	34648354	2021-11-12	0	0	10708	['other']	['Harmonized summary statistics are not available or empty']	[]
GCST90247785	Adhesion G-protein coupled receptor G5 levels	['EFO_0021980']	['EFO_0021980']	34648354	2021-11-12	0	0	10708	['other']	['Harmonized summary statistics are not available or empty']	[]
GCST90248162	Kallikrein-6 levels	['EFO_0801739']	['EFO_0801739']	34648354	2021-11-12	0	0	10708	['other']	['Harmonized summary statistics are not available or empty']	[]
GCST90248419	Methionine adenosyltransferase 2 subunit beta levels	['EFO_0004747']	['EFO_0004747']	34648354	2021-11-12	0	0	10708	['other']	['Harmonized summary statistics are not available or empty']	[]
GCST90248748	N-terminal Xaa-Pro-Lys N-methyltransferase 1 levels	['EFO_0801820']	['EFO_0801820']	34648354	2021-11-12	0	0	10708	['other']	['Harmonized summary statistics are not available or empty']	[]
GCST90265828	Plasma phenylalanine levels in chronic kidney disease	['EFO_0005001']	['EFO_0005001']	37277652	2023-06-05	0	0	4960	['GCKD']	[]	['Metabolite']
GCST90266428	Urine X-17685 levels in chronic kidney disease	['EFO_0800786']	['EFO_0800786']	37277652	2023-06-05	0	0	4887	['GCKD']	['The number of SNPs in the study is below the expected threshold']	['Metabolite']
GCST90269658	Cholesterol in large HDL (UKB data field 23561)	['EFO_0021900']	['EFO_0021900']	36764567	2023-02-09	0	0	88329	['UKB']	[]	['Metabolite']
GCST90277408	Triacylglycerol (54:7) levels	['EFO_0010425']	['EFO_0010425']	37907536	2023-10-31	0	0	6828	['GeneRISK']	['Harmonized summary statistics are not available or empty']	[]
GCST90280054	Plasma metabolome feature (hilic_3440)	['EFO_0005664']	['EFO_0005664']	36482414	2022-12-08	0	0	441	['other']	['Harmonized summary statistics are not available or empty']	[]
GCST90280203	Plasma metabolome feature (hilic_4317)	['EFO_0005664']	['EFO_0005664']	36482414	2022-12-08	0	0	441	['other']	['Harmonized summary statistics are not available or empty']	[]
GCST90293654	Seropositivity for clostridium sp. AM49-4BH peptide (agilent_85705)	['EFO_0803616']	['EFO_0803616']	37164013	2023-04-25	0	0	1745	['Lifelines', 'other']	['Harmonized summary statistics are not available or empty']	[]
GCST90295057	Seropositivity for root (flagellin, many bacteria) peptide (agilent_72410)	['EFO_0803593']	['EFO_0803593']	37164013	2023-04-25	0	0	1745	['Lifelines', 'other']	['Harmonized summary statistics are not available or empty']	[]
GCST90295170	Seropositivity for plasmodium falciparum peptide (twist_29790)	['EFO_0803673']	['EFO_0803673']	37164013	2023-04-25	0	0	1745	['Lifelines', 'other']	['Harmonized summary statistics are not available or empty']	[]
GCST90299727	Metabolite levels (nonadecanoate (19:0); nonadecanoate)	['EFO_0021069']	['EFO_0021069']	37253714	2023-05-30	0	0	9329	['ARIC', 'HCHS', 'SOL', 'FHS', 'CHS', 'MESA']	['Harmonized summary statistics are not available or empty']	[]
GCST90299793	Metabolite levels (succinylcarnitine; succinylcarnitine (C4-DC))	['EFO_0020020']	['EFO_0020020']	37253714	2023-05-30	0	0	8969	['ARIC', 'HCHS', 'SOL', 'FHS', 'CHS', 'MESA']	['Harmonized summary statistics are not available or empty']	[]
GCST90300019	Metabolite levels (glycerophosphoethanolamine)	['EFO_0800253']	['EFO_0800253']	37253714	2023-05-30	0	0	7926	['ARIC', 'HCHS', 'SOL', 'FHS', 'CHS', 'MESA']	['Harmonized summary statistics are not available or empty']	[]
GCST90300331	Metabolite levels (gamma-tocopherol/beta-tocopherol)	['EFO_0005664']	['EFO_0005664']	37253714	2023-05-30	0	0	6171	['ARIC', 'HCHS', 'SOL', 'FHS', 'CHS', 'MESA']	['Harmonized summary statistics are not available or empty']	[]
GCST90384169	T1 FreeSurfer aseg Right-vessel	['EFO_0004346']	['EFO_0004346']	38811844	2024-05-29	0	0	7058	['CHIMGEN']	[]	[]
GCST90384823	T1 FreeSurfer a2009s lh G&S cingul-Mid-Post volume	['EFO_0004346']	['EFO_0004346']	38811844	2024-05-29	0	0	7058	['CHIMGEN']	[]	[]
GCST90385266	DTI autoptx MO ptr l tract	['EFO_0004346']	['EFO_0004346']	38811844	2024-05-29	0	0	7058	['CHIMGEN']	[]	[]
GCST90386217	REST UKBBICA NET100 0363	['EFO_0004346']	['EFO_0004346']	38811844	2024-05-29	0	0	7058	['CHIMGEN']	[]	[]
GCST90386552	REST UKBBICA NET100 0698	['EFO_0004346']	['EFO_0004346']	38811844	2024-05-29	0	0	7058	['CHIMGEN']	[]	[]
GCST90386848	REST UKBBICA NET100 0994	['EFO_0004346']	['EFO_0004346']	38811844	2024-05-29	0	0	7058	['CHIMGEN']	[]	[]
GCST90386952	REST UKBBICA NET100 1098	['EFO_0004346']	['EFO_0004346']	38811844	2024-05-29	0	0	7058	['CHIMGEN']	[]	[]
GCST90387343	REST UKBBICA NODEamps100 0004	['EFO_0004346']	['EFO_0004346']	38811844	2024-05-29	0	0	7058	['CHIMGEN']	[]	[]
GCST90387561	T1 FreeSurfer aseg 3rd-Ventricle	['EFO_0004346']	['EFO_0004346']	38811844	2024-05-29	0	0	40282	['UKB', 'CHIMGEN']	[]	[]
GCST90388141	T1 FreeSurfer a2009s lh S oc-temp lat area	['EFO_0004346']	['EFO_0004346']	38811844	2024-05-29	0	0	40282	['UKB', 'CHIMGEN']	[]	[]
GCST90389049	T1 FreeSurfer DK lh medialorbitofrontal thickness	['EFO_0004346']	['EFO_0004346']	38811844	2024-05-29	0	0	40282	['UKB', 'CHIMGEN']	[]	[]
GCST90389692	REST UKBBICA NET100 0424	['EFO_0004346']	['EFO_0004346']	38811844	2024-05-29	0	0	40282	['UKB', 'CHIMGEN']	[]	[]
GCST90429943	Left brain hemisphere region LIPd surface area	['EFO_0004346']	['EFO_0004346']	39271676	2024-09-13	0	0	15838	['UKB']	[]	[]
GCST90430399	Right brain hemisphere region PEF surface area	['EFO_0004346']	['EFO_0004346']	39271676	2024-09-13	0	0	14224	['UKB']	[]	[]
GCST90430535	Right brain hemisphere region PFop surface area	['EFO_0004346']	['EFO_0004346']	39271676	2024-09-13	0	0	14224	['UKB']	[]	[]
GCST90430849	Right brain hemisphere region OP1 grey matter volume	['EFO_0004346']	['EFO_0004346']	39271676	2024-09-13	0	0	15787	['UKB']	[]	[]
GCST90431250	Right brain hemisphere region DVT grey matter volume	['EFO_0004346']	['EFO_0004346']	39271676	2024-09-13	0	0	14094	['UKB']	[]	[]
GCST90434875	Transmembrane emp24 domain-containing protein 10 levels	['OBA_2043867']	['OBA_2043867']	37794183	2023-10-04	0	0	46327	['UKB-PPP']	['Harmonized summary statistics are not available or empty']	[]
GCST009798	Asthma	['MONDO_0004979']	['MONDO_0004979']	31959851	2020-01-20	69189	702199	771388		['Harmonized summary statistics are not available or empty']	[]
GCST90320057	Kidney cancer	['EFO_0002890']	['EFO_0002890']	38671320	2024-04-26	25890	743585	769475	['UKB', 'FinnGen', 'BBJ']	[]	[]
GCST007444	Chronic rhinosinusitis	['EFO_1000024']	['EFO_1000024']	30643255	2019-01-14	5608	760086	765694		['Harmonized summary statistics are not available or empty']	[]
GCST010302	Cutaneous melanoma or hair colour	['EFO_0000389', 'EFO_0003924']	['EFO_0003924', 'EFO_0000389']	32341527	2020-04-27	36760	375188	764610		['Harmonized summary statistics are not available or empty']	[]
GCST90565219	Periodontal disease	['MONDO_0002635']	['MONDO_0002635']	39192244	2024-08-27	46610	717962	764572	['GLIDE', 'UKB', 'BBJ', 'other']	['Harmonized summary statistics are not available or empty']	[]
GCST007209	Gallstone disease	['EFO_0004210']	['EFO_0004210']	30504769	2018-11-30	27174	736838	764012		['Harmonized summary statistics are not available or empty']	[]
GCST013197	Late-onset Alzheimer's disease	['EFO_1001870']	['EFO_1001870']	34493870	2021-09-07	86531	676386	762917	['IGAP', 'UKB', 'DemGene', 'TwinGene', 'deCODE', 'FinnGen', 'HUNT', 'BioVU', 'others']	['Harmonized summary statistics are not available or empty']	[]
GCST90258638	Endometriosis	['EFO_0001065']	['EFO_0001065']	36914876	2023-03-13	60674	701926	762600		['Harmonized summary statistics are not available or empty']	[]
GCST90096800	COVID-19 (covid vs negative or unknown)	['MONDO_0100096']	['MONDO_0100096']	35241825	2022-03-03	52552	705016	757568	['UKB', 'GHS', 'PMB', 'other']	['Harmonized summary statistics are not available or empty']	[]
GCST010571	Autoimmune thyroid disease	['EFO_0006812']	['EFO_0006812']	32581359	2020-06-24	30234	724172	754406		['Harmonized summary statistics are not available or empty']	[]
GCST90566181	Brain region volumes (left insula)	['EFO_0004346']	['EFO_0004346']	39854466	2025-01-24	0	0	35157	['UKB']	['Harmonized summary statistics are not available or empty']	[]
GCST90569664	Gut microbiome abundance (class Monoglobus sp. (at 1 year) x Older Siblings interaction	['EFO_0007874', 'EFO_0009713']	['EFO_0007874', 'EFO_0009713']	40187613	2025-04-03	0	0	688	['CHILD']	['Harmonized summary statistics are not available or empty']	[]
GCST90013834	Alzheimer's disease or coronary heart disease (pleiotropy)	['EFO_0001645', 'MONDO_0004975']	['EFO_0001645', 'MONDO_0004975']	33541420	2021-02-04	106421	645362	751783		['Harmonized summary statistics are not available or empty']	[]
GCST90103429	COVID-19 (not hospitalized vs negative or unknown)	['MONDO_0100096']	['MONDO_0100096']	35241825	2022-03-03	45641	705016	750657	['UKB', 'GHS', 'PMB', 'other']	['Harmonized summary statistics are not available or empty']	[]
GCST90446536	Idiopathic pulmonary fibrosis	['EFO_0000768']	['EFO_0000768']	38958042	2024-07-03	2883	741929	744812	['UKB', 'FinnGen']	['Harmonized summary statistics are not available or empty']	[]
GCST90319319	Hyperthyroidism	['EFO_0009189']	['EFO_0009189']	39067062	2024-07-27	6442	736566	743008	['EB', 'FinnGen', 'UKB']	['Harmonized summary statistics are not available or empty']	[]
GCST001264	Testosterone levels	['EFO_0004908']	['EFO_0004908']	21998597	2011-10-06	0	0	8938		['Harmonized summary statistics are not available or empty']	[]
GCST90432062	Restless legs syndrome	['EFO_0004270']	['EFO_0004270']	38839884	2024-06-05	38314	701594	739908	['EU-RLS-GENE', 'INTERVAL', '23andMe']	['Harmonized summary statistics are not available or empty']	[]
GCST002598	Educational attainment	['EFO_0004784']	['EFO_0004784']	25201988	2014-09-08	0	0	106736		[]	[]
GCST002631	Diastolic blood pressure	['EFO_0006336']	['EFO_0006336']	25249183	2014-09-23	0	0	11816		['Harmonized summary statistics are not available or empty']	[]
GCST002751	Spontaneous preterm birth (preterm birth)	['EFO_0006917', 'EFO_0006921']	['EFO_0006921', 'EFO_0006917']	25599974	2015-01-19	0	0	1851		['Harmonized summary statistics are not available or empty']	[]
GCST002765	Optic disc area	['OBA_2045264']	['OBA_2045264']	25631615	2015-01-28	0	0	17248		['Harmonized summary statistics are not available or empty']	[]
GCST90428893	Kidney stone disease	['EFO_0004253']	['EFO_0004253']	37787550	2023-10-03	17101	721947	739048	['UKB', 'FinnGen']	['Harmonized summary statistics are not available or empty']	[]
GCST004584	Waist-to-hip circumference ratio (smoking years interaction)	['EFO_0004343', 'OBA_2050116']	['OBA_2050116', 'EFO_0004343']	23192594	2012-11-29	0	0	11687		['Harmonized summary statistics are not available or empty']	[]
GCST006546	Pericardial fat	['OBA_2050198']	['OBA_2050198']	27918534	2016-12-05	0	0	6398		['Harmonized summary statistics are not available or empty']	[]
GCST007546	Coronary artery disease and LDL cholesterol levels (multivariate analysis)	['EFO_0001645', 'EFO_0004611']	['EFO_0004611', 'EFO_0001645']	30525989	2018-12-01	122733	424528	735838		['Harmonized summary statistics are not available or empty']	[]
GCST007547	Coronary artery disease and HDL cholesterol levels (multivariate analysis)	['EFO_0001645', 'EFO_0004612']	['EFO_0004612', 'EFO_0001645']	30525989	2018-12-01	122733	424528	735838		['Harmonized summary statistics are not available or empty']	[]
GCST007545	Coronary artery disease and triglyceride levels (multivariate analysis)	['EFO_0001645', 'EFO_0004530']	['EFO_0004530', 'EFO_0001645']	30525989	2018-12-01	122733	424528	735838		['Harmonized summary statistics are not available or empty']	[]
GCST90000614	Serum 25-Hydroxyvitamin D levels	['EFO_0004631']	['EFO_0004631']	32242144	2020-04-02	0	0	417580	['UKB']	[]	[]
GCST90002339	Monocyte count	['EFO_0005091']	['EFO_0005091']	32888493	2020-09-01	0	0	13471	['BioME', 'GERA', 'HANDLS', 'JHS', 'MESA', 'UKB']	[]	[]
GCST90002932	aparc-a2009s lh volume G+S-cingul-Mid-Post	['OBA_2050009']	['OBA_2050009']	33875891	2021-04-19	0	0	21281	['UKB']	[]	[]
GCST90004084	IDP dMRI TBSS L1 Medial lemniscus L	['EFO_0004641']	['EFO_0004641']	33875891	2021-04-19	0	0	20860	['UKB']	[]	[]
GCST90004420	IDP dMRI TBSS OD Posterior limb of internal capsule R	['EFO_0005674']	['EFO_0005674']	33875891	2021-04-19	0	0	20859	['UKB']	[]	[]
GCST90004688	rfMRI connectivity (ICA25 edge 45)	['OBA_2045295']	['OBA_2045295']	33875891	2021-04-19	0	0	21081	['UKB']	[]	[]
GCST90005687	rfMRI connectivity (ICA100 edge 834)	['OBA_2045295']	['OBA_2045295']	33875891	2021-04-19	0	0	21081	['UKB']	[]	[]
GCST007544	Coronary artery disease and total cholesterol levels (multivariate analysis)	['EFO_0001645', 'EFO_0004574']	['EFO_0004574', 'EFO_0001645']	30525989	2018-12-01	122733	424528	735838		['Harmonized summary statistics are not available or empty']	[]
GCST90024893	Phosphatidylcholine (32:1) levels	['EFO_0010373']	['EFO_0010373']	35668104	2022-06-06	0	0	6057	['BHS', 'ADNI', 'AIBL']	[]	['Metabolite']
GCST90025048	Alkenylphosphatidylethanolamine (P-18:1/22:4) levels	['EFO_0010228']	['EFO_0010228']	35668104	2022-06-06	0	0	6057	['BHS', 'ADNI', 'AIBL']	[]	['Metabolite']
GCST90026020	Sphingomyelin (d18:1/20:0, d16:1/22:0) levels	['EFO_0010118']	['EFO_0010118']	33437055	2021-01-12	0	0	291		[]	['Metabolite']
GCST90032218	Barnesiella abundance in stool	['EFO_0007874']	['EFO_0007874']	35115689	2022-02-03	0	0	5959	['FINRISK']	[]	[]
GCST90161240	Hip fracture	['EFO_0003964']	['EFO_0003964']	36260985	2022-10-01	11516	723838	735354	['HUNT', 'UKB', 'EB', 'FinnGen', 'Other']	[]	[]
GCST90060168	Diacylglycerol_32:2_[M+H-H2O]1+ levels	['EFO_0020055']	['EFO_0020055']	34503513	2021-09-10	0	0	13814	['INTERVAL']	['The number of SNPs in the study is below the expected threshold']	['Metabolite']
GCST90079024	Cholesterol levels (UKB data field 30690)	['EFO_0004574']	['EFO_0004574']	34662886	2021-10-18	0	0	412075	['UKB']	['The number of SNPs in the study is below the expected threshold']	['ExWAS']
GCST90570632	Pneumonia or colon polyp (MTAG)	['EFO_0003106', 'MONDO_0021400']	['EFO_0003106', 'MONDO_0021400']	40155373	2025-03-28	80223	651471	731694	['NR']	['Harmonized summary statistics are not available or empty']	[]
GCST90429151	Attention deficit hyperactivity disorder or risk-taking behavior (pleiotropy)	['EFO_0003888', 'EFO_0008579']	['EFO_0003888', 'EFO_0008579']	38565336	2024-03-31	38691	225534	730796	['PGC', 'SSGAC']	['Harmonized summary statistics are not available or empty']	[]
GCST90083155	Numeric memory - Time to complete test (UKB data field 4285) (Gene-based burden)	['EFO_0008354']	['EFO_0008354']	34662886	2021-10-18	0	0	67473	['UKB']	['Harmonized summary statistics are not available or empty']	[]
GCST90255668	Age of onset of adult onset asthma	['OBA_2001001']	['OBA_2001001']	36778051	2022-11-08	56744	674014	730758	['FinnGen', 'UKB']	['Harmonized summary statistics are not available or empty']	[]
GCST90179113	Type 2 diabetes or peripheral artery disease (MTAG)	['EFO_0004265', 'MONDO_0005148']	['MONDO_0005148', 'EFO_0004265']	36042491	2022-08-31	27599	702298	729897	['UKB']	['Harmonized summary statistics are not available or empty']	[]
GCST90093016	Cholesterol levels in very large VLDL	['EFO_0004574']	['EFO_0004574']	35213538	2022-02-25	0	0	115082	['UKB']	[]	['Metabolite']
GCST90096913	Ground coffee consumption	['EFO_0006781']	['EFO_0006781']	35653391	2022-06-02	0	0	72276	['UKB']	[]	[]
GCST90100733	C-C motif chemokine 3 levels	['EFO_0008051']	['EFO_0008051']	28240269	2017-02-27	0	0	997	['KORA']	['Harmonized summary statistics are not available or empty']	[]
GCST90102648	1-(1-enyl-stearoyl)-2-linoleoyl-GPE (p-18:0/18:2) levels	['EFO_0020014']	['EFO_0020014']	35050183	2022-01-11	0	0	8809	['BRRD']	['Harmonized summary statistics are not available or empty']	[]
GCST90103242	X-11381 levels	['EFO_0021228']	['EFO_0021228']	35050183	2022-01-11	0	0	8809	['BRRD']	['Harmonized summary statistics are not available or empty']	[]
GCST90103504	Alzheimer's disease assessment scale (baseline)	['EFO_0006514']	['EFO_0006514']	35086473	2022-01-28	0	0	1576	['ADNI']	['Harmonized summary statistics are not available or empty']	[]
GCST90128556	Thalamus volume change rate	['EFO_0021496']	['EFO_0021496']	35383335	2022-04-05	0	0	15100	['ADNI', 'ALS', 'BDC', 'BIG', 'BrainSCALE', 'Generation_R', 'IMAGEN', 'NCNG', 'NESDA', 'NeuroIMAGE', 'NUIG-TCD', 'OATS', 'RS', 'SHIP', 'LBC', 'UKB', 'Other']	['Harmonized summary statistics are not available or empty']	[]
GCST90132675	Cholesterol ester levels in very large HDL	['EFO_0004612', 'EFO_0008589']	['EFO_0004612', 'EFO_0008589']	27005778	2016-03-23	0	0	19273	['EGCUT', 'ERF', 'FTC', 'FINRISK', 'COROGENE', 'GenMets', 'HBCS', 'KORA', 'LLS', 'NTR', 'NFBC', 'YFS']	[]	['Metabolite']
GCST90132954	Spread type: Tub margarine vs never use spread (UKB data field 1428)	['EFO_0008111']	['EFO_0008111']	32193382	2020-03-19	0	0	77738	['UKB']	[]	[]
GCST90133214	Univariate microbial feature (asv: asv093) at the forehead (sebaceous skin)	['EFO_0801228']	['EFO_0801228']	36261456	2022-10-19	0	0	597	['POPGEN', 'KORA']	['Harmonized summary statistics are not available or empty']	[]
GCST90449046	Alzheimer's disease or dementia (clinical, registry and proxy cases) (r-XCI inactivation)	['MONDO_0001627', 'MONDO_0004975']	['MONDO_0001627', 'MONDO_0004975']	39633006	2024-12-04	115841	613671	729512	['EADB', 'GR@ACE', 'GERAD', 'Bonn', 'EADI', 'DemGene', 'UKB', 'FinnGen', 'CHS', 'FHS', 'RS', 'ACT', 'ADC', 'ADNI', 'GenADA', 'NIA-LOAD', 'MayoGC', 'MIRAGE', 'OHSU', 'TARCC', 'TARCC2', 'other', 'UPITT', 'WASHU', 'TGEN']	['The number of SNPs in the study is below the expected threshold']	[]
GCST90139718	3-hydroxylaurate levels	['EFO_0800204']	['EFO_0800204']	35347128	2022-03-28	0	0	6136	['METSIM']	['Harmonized summary statistics are not available or empty']	[]
GCST90161175	Albumin levels x vegetarianism interaction	['EFO_0008111', 'OBA_2050068']	['OBA_2050068', 'EFO_0008111']	38990837	2024-07-11	0	0	134590	['UKB']	['Harmonized summary statistics are not available or empty']	['GxE']
GCST90176838	Metabolite peak levels (QI14176)	['EFO_0004725']	['EFO_0004725']	35995766	2022-08-22	0	0	2466	['JHS']	['Harmonized summary statistics are not available or empty']	['Metabolite']
GCST90177050	Metabolite peak levels (QI15221)	['EFO_0004725']	['EFO_0004725']	35995766	2022-08-22	0	0	2466	['JHS']	['Harmonized summary statistics are not available or empty']	['Metabolite']
GCST90178214	Metabolite peak levels (QI6777)	['EFO_0004725']	['EFO_0004725']	35995766	2022-08-22	0	0	2466	['JHS']	['Harmonized summary statistics are not available or empty']	['Metabolite']
GCST90178688	Metabolite peak levels (QI9989)	['EFO_0004725']	['EFO_0004725']	35995766	2022-08-22	0	0	2466	['JHS']	['Harmonized summary statistics are not available or empty']	['Metabolite']
GCST90179358	Meprin A subunit beta levels	['OBA_2044983']	['OBA_2044983']	36349687	2022-11-09	0	0	2560	['HELIC-MANOLIS', 'HELIC-Pomak']	[]	['Metabolite']
GCST90199848	Succinylcarnitine (C4DC) levels	['EFO_0020020']	['EFO_0020020']	36635386	2023-01-12	0	0	8212	['CLSA']	[]	['Metabolite']
GCST90203983	X-21442 levels	['EFO_0800815']	['EFO_0800815']	36635386	2023-01-12	0	0	73	['CLSA']	[]	['Metabolite']
GCST90239828	Blood pressure (pleiotropy model 1 DBP adjusted for estimated causal effects x SBP)	['EFO_0006335', 'EFO_0006336']	['EFO_0006335', 'EFO_0006336']	34989438	2022-01-06	0	0	1076492	['UKB', 'ICBP', 'MVP']	['Harmonized summary statistics are not available or empty']	[]
GCST90243788	X-12816 levels	['EFO_0021336']	['EFO_0021336']	24816252	2014-05-11	0	0	4524	['TwinsUK', 'KORA']	[]	['Metabolite']
GCST90243879	4-androsten-3beta,17beta-diol disulfate 1 levels	['EFO_0021113']	['EFO_0021113']	24816252	2014-05-11	0	0	7804	['TwinsUK', 'KORA']	[]	['Metabolite']
GCST90247210	Cyclin-H levels	['EFO_0801508']	['EFO_0801508']	34648354	2021-11-12	0	0	10708	['other']	['Harmonized summary statistics are not available or empty']	[]
GCST90247979	Insulin-degrading enzyme levels	['EFO_0020472']	['EFO_0020472']	34648354	2021-11-12	0	0	10708	['other']	['Harmonized summary statistics are not available or empty']	[]
GCST90248171	Killer cell immunoglobulin-like receptor 2DL5A levels	['EFO_0801745']	['EFO_0801745']	34648354	2021-11-12	0	0	10708	['other']	['Harmonized summary statistics are not available or empty']	[]
GCST90248534	5-formyltetrahydrofolate cyclo-ligase levels	['EFO_0801335']	['EFO_0801335']	34648354	2021-11-12	0	0	10708	['other']	['Harmonized summary statistics are not available or empty']	[]
GCST90257959	C18:3 Lysophosphatidylcholine levels in chronic kidney disease	['EFO_0021454']	['EFO_0021454']	35120996	2022-02-01	0	0	687	['CRIC']	[]	['Metabolite']
GCST90264949	Urine cortisone 21-sulfate levels in chronic kidney disease	['EFO_0004725']	['EFO_0004725']	37277652	2023-06-05	0	0	2540	['GCKD']	[]	['Metabolite']
GCST90265035	Urine dihydroferulate levels in chronic kidney disease	['EFO_0800969']	['EFO_0800969']	37277652	2023-06-05	0	0	4439	['GCKD']	[]	['Metabolite']
GCST90267489	RBC levels of Hypoxanthine (uM)	['EFO_0021604']	['EFO_0021604']	36395887	2022-11-14	0	0	243	['RBC-Omics']	['Harmonized summary statistics are not available or empty']	[]
GCST012088	Neuropsychiatric disorders	['EFO_0003756', 'EFO_0003888', 'MONDO_0002009', 'MONDO_0004985', 'MONDO_0005090']	['EFO_0003888', 'EFO_0003756', 'MONDO_0005090', 'MONDO_0002009', 'MONDO_0004985']	33479212	2021-01-21	262228	466420	728648		['Harmonized summary statistics are not available or empty']	[]
GCST009600	Anorexia nervosa, attention-deficit/hyperactivity disorder, autism spectrum disorder, bipolar disorder, major depression, obsessive-compulsive disorder, schizophrenia, or Tourette syndrome (pleiotropy)	['EFO_0003756', 'EFO_0003888', 'EFO_0004242', 'EFO_0004895', 'MONDO_0002009', 'MONDO_0004985', 'MONDO_0005090', 'MONDO_0005351']	['EFO_0003888', 'EFO_0003756', 'MONDO_0005090', 'MONDO_0002009', 'EFO_0004895', 'MONDO_0004985', 'EFO_0004242', 'MONDO_0005351']	31835028	2019-12-01	232874	494162	727036		['Harmonized summary statistics are not available or empty']	[]
GCST90278871	Plasma metabolome feature (c18_2012) ((9Z12Z14E)-16-Hydroxy-91214-octadecatrienoic acid)	['EFO_0005664']	['EFO_0005664']	36482414	2022-12-08	0	0	441	['other']	['Harmonized summary statistics are not available or empty']	[]
GCST90280594	Plasma metabolome feature (hilic_6390) (L-Urobilin)	['EFO_0800161']	['EFO_0800161']	36482414	2022-12-08	0	0	441	['other']	['Harmonized summary statistics are not available or empty']	[]
GCST90293228	Seropositivity for bacteroidales peptide (agilent_64436)	['EFO_0803607']	['EFO_0803607']	37164013	2023-04-25	0	0	1745	['Lifelines', 'other']	['Harmonized summary statistics are not available or empty']	[]
GCST90295940	Seropositivity (peptide co-occurrence module 18: Enterovirus)	['EFO_0007034']	['EFO_0007034']	37164013	2023-04-25	0	0	1745	['Lifelines', 'other']	['Harmonized summary statistics are not available or empty']	[]
GCST90318073	Cerebrospinal fluid histidine betaine (hercynine)* levels	['EFO_0800972', 'OBA_2045291']	['EFO_0800972', 'OBA_2045291']	39528826	2024-11-11	0	0	2311	['Knight_ADRC', 'DIAN', 'Barcelona-1', 'ADNI', 'GR@ACE', 'WADRC', 'WRAP']	[]	['Metabolite']
GCST90320724	T1 brain MRIs Unsupervised Deep learning derived Imaging Phenotypes (dimension 33)	['OBA_2045210']	['OBA_2045210']	38580839	2024-04-05	0	0	12405	['UKB']	[]	[]
GCST90384925	T1 FreeSurfer a2009s rh G temp sup-Plan tempo area	['EFO_0004346']	['EFO_0004346']	38811844	2024-05-29	0	0	7058	['CHIMGEN']	[]	[]
GCST90386550	REST UKBBICA NET100 0696	['EFO_0004346']	['EFO_0004346']	38811844	2024-05-29	0	0	7058	['CHIMGEN']	[]	[]
GCST90388034	DTI TBSS MO Middle cerebellar peduncle	['EFO_0004346']	['EFO_0004346']	38811844	2024-05-29	0	0	40282	['UKB', 'CHIMGEN']	[]	[]
GCST90388271	T1 FreeSurfer a2009s lh Pole occipital volume	['EFO_0004346']	['EFO_0004346']	38811844	2024-05-29	0	0	40282	['UKB', 'CHIMGEN']	[]	[]
GCST90388680	DTI autoptx MO ptr l tract	['EFO_0004346']	['EFO_0004346']	38811844	2024-05-29	0	0	40282	['UKB', 'CHIMGEN']	[]	[]
GCST90389903	REST UKBBICA NET100 0635	['EFO_0004346']	['EFO_0004346']	38811844	2024-05-29	0	0	40282	['UKB', 'CHIMGEN']	[]	[]
GCST90390722	REST UKBBICA NET100 1454	['EFO_0004346']	['EFO_0004346']	38811844	2024-05-29	0	0	40282	['UKB', 'CHIMGEN']	[]	[]
GCST90390770	REST UKBBICA NODEamps100 0017	['EFO_0004346']	['EFO_0004346']	38811844	2024-05-29	0	0	40282	['UKB', 'CHIMGEN']	[]	[]
GCST90428428	CCL3 protein levels	['EFO_0010770']	['EFO_0010770']	39794498	2025-01-10	0	0	70012	['deCODE ', ' SCALLOP ', ' YFS ', ' FINRISK']	['The number of SNPs in the study is below the expected threshold']	['Metabolite']
GCST90430600	Left brain hemisphere region 23d grey matter volume	['EFO_0004346']	['EFO_0004346']	39271676	2024-09-13	0	0	15771	['UKB']	[]	[]
GCST90432903	Cystatin-B levels	['EFO_0010593']	['EFO_0010593']	37794183	2023-10-04	0	0	46327	['UKB-PPP']	['Harmonized summary statistics are not available or empty']	[]
GCST90274714	Prostate cancer	['EFO_0001663']	['EFO_0001663']	37945903	2023-11-09	122188	604640	726828	['ELLIPSE', 'iCOGS', 'PEGASUS_Pca', 'BPC3', 'ProHealth', 'UKB', 'FinnGen', 'BioMe', 'BioVU', 'eMERGE', 'PLCO', 'MVP', 'other']	[]	[]
GCST90448229	Alanine aminotransferase levels (UKB data field 30620)	['EFO_0004735']	['EFO_0004735']	37996550	2023-11-23	0	0	16622	['UKB']	['Harmonized summary statistics are not available or empty']	[]
GCST90451746	Urinary 3-methylhistidine to urinary creatinine ratio	['EFO_0021004', 'OBA_2050096']	['OBA_2050096', 'EFO_0021004']	39746953	2025-01-02	0	0	4968	['FinnDiane', 'GS:SFHS', 'VIKING']	[]	['Metabolite']
GCST90455017	Patterns of brain structural covariance (C1024_133)	['OBA_2045210']	['OBA_2045210']	38127979	2023-12-21	0	0	33541	['UKB']	['Harmonized summary statistics are not available or empty']	[]
GCST90455133	Patterns of brain structural covariance (C1024_426)	['OBA_2045210']	['OBA_2045210']	38127979	2023-12-21	0	0	33541	['UKB']	['Harmonized summary statistics are not available or empty']	[]
GCST90475142	Basophil (fraction, minimum, inv-norm transformed)	['EFO_0803539']	['EFO_0803539']	39024449	2024-07-19	0	0	221657	['MVP']	[]	[]
GCST90061373	Peripheral artery disease in non smokers	['EFO_0004265']	['EFO_0004265']	34601942	2021-10-04	7242	719418	726660	['COROGENE', 'DCCT', 'EDIC', 'deCODE', 'GoDARTS', 'MAYO', 'UKB', 'WESDR', 'other']	['Harmonized summary statistics are not available or empty']	[]
GCST90566796	Finger osteoarthritis	['EFO_1000789']	['EFO_1000789']	40205036	2025-04-09	16455	709038	725493	['arcOGEN', 'ARGO', 'UKHLS', 'China Kadoorie Biobank', 'deCODE', 'CHB', 'DBDS', 'eMERGE', 'EB', 'FinnGen', 'MyCode', 'GS:SFHS', 'HRS', 'HKDDDPC', 'HUNT', 'Bunkyo', 'HerediGene', 'RIKEN', 'Shimane-CoHRE', 'JOCO', 'LifeLines', 'NEO', 'NHS', 'MGBB', 'QIMR', 'RS', 'SHIP', 'SIMPLER', 'ToMMo', 'TwinsUK', 'UKB', 'BioMe', 'G&H', 'NIHR BIORESOURCE', 'MVP', 'OAI']	[]	[]
GCST90479486	total troponin (mean, inv-norm transformed)	['EFO_0004747']	['EFO_0004747']	39024449	2024-07-19	0	0	5691	['MVP']	[]	[]
GCST90103795	Small vessel stroke (MTAG)	['EFO_1001504']	['EFO_1001504']	35128049	2022-02-01	65060	659638	724698		['Harmonized summary statistics are not available or empty']	[]
GCST90269766	Migraine (MTAG)	['MONDO_0005277']	['MONDO_0005277']	35128049	2022-02-01	65060	659638	724698		['Harmonized summary statistics are not available or empty']	[]
GCST90480661	prostate-specific antigen (PSA, minimum, inv-norm transformed)	['OBA_2050200']	['OBA_2050200']	39024449	2024-07-19	0	0	360036	['MVP']	[]	[]
GCST90480709	total creatine kinase (mean, inv-norm transformed)	['EFO_0004534']	['EFO_0004534']	39024449	2024-07-19	0	0	119257	['MVP']	[]	[]
GCST90428288	Age at first birth or uterine leiomyomata (pleiotropy)	['EFO_0000731', 'EFO_0009101']	['EFO_0000731', 'EFO_0009101']	38191017	2024-01-06	35474	267505	721737	['HRBC', 'WGHS', 'NFBC', 'QIMR', 'UKB', '23andMe']	['Harmonized summary statistics are not available or empty']	[]
GCST90567918	Adolescent growth	['OBA_2045230']	['OBA_2045230']	38483351	2024-03-14	0	0	787	['NR']	['Harmonized summary statistics are not available or empty']	[]
GCST90569236	Gut microbial network clusters (Tan (at 3 months) x Household furry pet dog (3 Months) interaction	['EFO_0007874', 'EFO_0007944']	['EFO_0007944', 'EFO_0007874']	40187613	2025-04-03	0	0	693	['CHILD']	['Harmonized summary statistics are not available or empty']	[]
GCST90569874	Gut microbial network clusters (Aquamarine (at 1 year) x Maternal Birth Antibiotics Use interaction	['EFO_0007010', 'EFO_0007874']	['EFO_0007010', 'EFO_0007874']	40187613	2025-04-03	0	0	688	['CHILD']	['Harmonized summary statistics are not available or empty']	[]
GCST90569876	Gut microbial network clusters (Magenta (at 1 year) x Any Household furry Pets (1 Year) interaction	['EFO_0007874', 'EFO_0007944']	['EFO_0007944', 'EFO_0007874']	40187613	2025-04-03	0	0	688	['CHILD']	['Harmonized summary statistics are not available or empty']	[]
GCST007443	Nasal polyps	['EFO_1000391']	['EFO_1000391']	30643255	2019-01-14	4366	714681	719047		['Harmonized summary statistics are not available or empty']	[]
GCST90270940	Systemic lupus erythematosus (MTAG)	['MONDO_0007915']	['MONDO_0007915']	36750564	2023-02-07	21625	696871	718496	['UKB', 'FinnGen', 'other']	['Harmonized summary statistics are not available or empty']	[]
GCST90271769	Body mass index or osteoarthritis (pleiotropy)	['EFO_0004340', 'MONDO_0005178']	['MONDO_0005178', 'EFO_0004340']	36889626	2023-03-06	90838	192697	718329	['UKB']	['Harmonized summary statistics are not available or empty']	[]
GCST002058	DNA methylation (variation)	['EFO_0022599']	['EFO_0022599']	23725790	2013-06-03	0	0	256		['Harmonized summary statistics are not available or empty']	[]
GCST002205	Handedness	['EFO_0009902']	['EFO_0009902']	24065183	2013-09-25	0	0	2355		['Harmonized summary statistics are not available or empty']	[]
GCST003680	C-reactive protein levels or HDL-cholesterol levels (pleiotropy)	['EFO_0004458', 'EFO_0004612']	['EFO_0004612', 'EFO_0004458']	27286809	2016-06-10	0	0	164900		['Harmonized summary statistics are not available or empty']	[]
GCST90244755	Spontaneous dizygotic twinning	['GO_0060279']	['GO_0060279']	38052102	2023-12-05	34517	682000	716517	['NTR ', ' QTR ', ' MCTFR ', ' WGHS ', ' deCODE ', ' UKB ', ' STR ', ' FTC ', ' TEDS ', ' TwinsUK']	[]	[]
GCST007385_14	Plasma free amino acid levels	['EFO_0005134', 'OBA_2020005']	['OBA_2020005', 'EFO_0005134']	30659259	2019-01-18	0	0	1338		['Harmonized summary statistics are not available or empty']	[]
GCST90134531	Decaffeinated coffee consumption and/or insomnia	['EFO_0004698', 'EFO_0006781']	['EFO_0006781', 'EFO_0004698']	35898629	2022-07-11	64717	264954	716204	['UKB']	['Harmonized summary statistics are not available or empty']	[]
GCST011076	COVID-19 (very severe respiratory confirmed vs population) RELEASE 5	['MONDO_0100096']	['MONDO_0100096']	32404885	2020-05-13	5582	709010	714592		[]	[]
GCST011757	Number of children ever born and age at first birth (multivariate analysis)	['EFO_0009101', 'EFO_0009102']	['EFO_0009102', 'EFO_0009101']	31596850	2019-10-09	0	0	343072		['Harmonized summary statistics are not available or empty']	[]
GCST90003839	wg rh intensity-contrast lingual	['EFO_0004346']	['EFO_0004346']	33875891	2021-04-19	0	0	21282	['UKB']	[]	[]
GCST90004497	IDP dMRI TBSS ISOVF Retrolenticular part of internal capsule R	['EFO_0004346']	['EFO_0004346']	33875891	2021-04-19	0	0	20859	['UKB']	[]	[]
GCST90005081	rfMRI connectivity (ICA100 edge 228)	['OBA_2045295']	['OBA_2045295']	33875891	2021-04-19	0	0	21081	['UKB']	[]	[]
GCST90006279	rfMRI connectivity (ICA100 edge 1426)	['OBA_2045295']	['OBA_2045295']	33875891	2021-04-19	0	0	21081	['UKB']	[]	[]
GCST90013022	Brain shape (segment 143)	['OBA_2045210']	['OBA_2045210']	33821002	2021-04-05	0	0	19670	['UKB']	['Harmonized summary statistics are not available or empty']	['Multivariate analysis']
GCST90013030	Brain shape (segment 151)	['OBA_2045210']	['OBA_2045210']	33821002	2021-04-05	0	0	19670	['UKB']	['Harmonized summary statistics are not available or empty']	['Multivariate analysis']
GCST90017148	Brain asymmetrical skew (vertical)	['EFO_0004346']	['EFO_0004346']	33836062	2021-04-09	0	0	33996		['Harmonized summary statistics are not available or empty']	[]
GCST012442	Age-related hearing impairment	['EFO_0005782']	['EFO_0005782']	34108613	2021-06-09	121934	591699	713633	['DHS', 'UKB', 'Others']	['Harmonized summary statistics are not available or empty']	[]
GCST90024101	GM3 ganglioside (d18:1/24:0) levels	['EFO_0021451']	['EFO_0021451']	35668104	2022-06-06	0	0	4492	['BHS']	[]	['Metabolite']
GCST90032625	UBA7177 abundance in stool	['EFO_0007874']	['EFO_0007874']	35115689	2022-02-03	0	0	5959	['FINRISK']	[]	[]
GCST90271894	Cataract or glaucoma (pleiotropy)	['MONDO_0005041', 'MONDO_0005129']	['MONDO_0005129', 'MONDO_0005041']	36917350	2023-03-14	19253	693697	712950	['UKB', 'NR']	['Harmonized summary statistics are not available or empty']	[]
GCST90134530	Decaffeinated coffee consumption and/or neuroticism	['EFO_0006781', 'EFO_0007660']	['EFO_0006781', 'EFO_0007660']	35898629	2022-07-11	64717	264954	709731	['UKB']	['Harmonized summary statistics are not available or empty']	[]
GCST90103430	COVID-19 (hospitalized vs negative or unknown)	['MONDO_0100096']	['MONDO_0100096']	35241825	2022-03-03	6911	702237	709148	['UKB', 'GHS', 'PMB', 'other']	['Harmonized summary statistics are not available or empty']	[]
GCST90461957	Uterine fibroids	['EFO_0000731']	['EFO_0000731']	40050615	2025-03-06	104104	605028	709132	['BioVU', 'eMERGE', 'Nugene', 'MAYO', 'CARDIA', 'MyCode', 'UKB', 'FinnGen', 'other', 'BBJ', 'MSH', 'BWHS']	[]	[]
GCST90095630	N6-acetyllysine levels	['EFO_0005653']	['EFO_0005653']	34780722	2021-11-12	0	0	712	['MSCCR']	['Harmonized summary statistics are not available or empty']	[]
GCST90100576	Carotid intima media thickness	['OBA_2050108']	['OBA_2050108']	34852643	2021-12-02	0	0	100253	['UKB', 'CHARGE', 'Other']	['Harmonized summary statistics are not available or empty']	[]
GCST90100641	Alpha-L-iduronidase levels	['EFO_0020139']	['EFO_0020139']	28240269	2017-02-27	0	0	997	['KORA']	['Harmonized summary statistics are not available or empty']	[]
GCST90100657	Angiotensinogen levels	['EFO_0008025']	['EFO_0008025']	28240269	2017-02-27	0	0	997	['KORA']	['Harmonized summary statistics are not available or empty']	[]
GCST90101067	Gremlin-1 levels	['EFO_0020421']	['EFO_0020421']	28240269	2017-02-27	0	0	997	['KORA']	['Harmonized summary statistics are not available or empty']	[]
GCST90101205	Interleukin-37 levels	['EFO_0020506']	['EFO_0020506']	28240269	2017-02-27	0	0	997	['KORA']	['Harmonized summary statistics are not available or empty']	[]
GCST90102144	Sphingomyelin (d43:2) levels	['EFO_0010118']	['EFO_0010118']	35393526	2022-04-07	0	0	650	['AMISH']	['Harmonized summary statistics are not available or empty']	[]
GCST90103172	Sarcosine levels	['EFO_0021668']	['EFO_0021668']	35050183	2022-01-11	0	0	8809	['BRRD']	['Harmonized summary statistics are not available or empty']	[]
GCST90129162	L-Valine levels in coronary artery disease	['EFO_0021635']	['EFO_0021635']	33634981	2021-02-01	0	0	1551		['Harmonized summary statistics are not available or empty']	[]
GCST90133621	Arabonate/xylonate levels in elite athletes	['EFO_0004998']	['EFO_0004998']	31882771	2019-12-27	0	0	490		['Harmonized summary statistics are not available or empty']	[]
GCST90133651	Citraconate/glutaconate levels in elite athletes	['EFO_0005653']	['EFO_0005653']	31882771	2019-12-27	0	0	490		['Harmonized summary statistics are not available or empty']	[]
GCST010859	Endometriosis or depression (pleiotropy)	['EFO_0001065', 'MONDO_0002009']	['MONDO_0002009', 'EFO_0001065']	32959083	2020-09-21	187810	521301	709111		['Harmonized summary statistics are not available or empty']	[]
GCST90139413	Homoarginine levels	['OBA_2050056']	['OBA_2050056']	35347128	2022-03-28	0	0	6136	['METSIM']	['Harmonized summary statistics are not available or empty']	[]
GCST90140605	X-24546 levels	['EFO_0800893']	['EFO_0800893']	35347128	2022-03-28	0	0	6136	['METSIM']	['Harmonized summary statistics are not available or empty']	[]
GCST90140865	Sulfate of piperine metabolite C16H19NO3 (2) levels	['EFO_0801034']	['EFO_0801034']	35347128	2022-03-28	0	0	6136	['METSIM']	['Harmonized summary statistics are not available or empty']	[]
GCST90176200	Lysophosphatidylcholines (20:5) levels	['EFO_0010364']	['EFO_0010364']	35995766	2022-08-22	0	0	2466	['JHS']	['Harmonized summary statistics are not available or empty']	['Metabolite']
GCST90176261	Glutamate levels	['EFO_0010487']	['EFO_0010487']	35995766	2022-08-22	0	0	2466	['JHS']	['Harmonized summary statistics are not available or empty']	['Metabolite']
GCST90200521	X-13844 levels	['EFO_0800744']	['EFO_0800744']	36635386	2023-01-12	0	0	7501	['CLSA']	[]	['Metabolite']
GCST90201734	Linoleate (18:2n6) levels	['EFO_0800614']	['EFO_0800614']	36635386	2023-01-12	0	0	60	['CLSA']	[]	['Metabolite']
GCST90203169	1,3-dimethylurate levels	['EFO_0800948']	['EFO_0800948']	36635386	2023-01-12	0	0	96	['CLSA']	[]	['Metabolite']
GCST90203267	2-palmitoleoyl-GPC (16:1) levels	['EFO_0800240']	['EFO_0800240']	36635386	2023-01-12	0	0	86	['CLSA']	[]	['Metabolite']
GCST90203662	5-hydroxymethyl-2-furoylcarnitine levels	['EFO_0801053']	['EFO_0801053']	36635386	2023-01-12	0	0	57	['CLSA']	[]	['Metabolite']
GCST90483463	Female infertility (all causes)	['EFO_0008560']	['EFO_0008560']	40229599	2025-04-14	40024	665658	705682	['UKB ', ' EB ', ' FinnGen ', ' DBDS ', ' CHB ', ' deCODE']	[]	[]
GCST90243690	P-acetamidophenylglucuronide levels	['EFO_0021160']	['EFO_0021160']	24816252	2014-05-11	0	0	1494	['TwinsUK', 'KORA']	[]	['Metabolite']
GCST90244864	1-(1-enyl-stearoyl)-2-arachidonoyl-GPE (p-18:0/20:4) levels	['EFO_0800415']	['EFO_0800415']	36357675	2022-11-10	0	0	14296	['INTERVAL', 'EPIC-Norfolk']	['Harmonized summary statistics are not available or empty']	[]
GCST90244974	1-stearoyl-2-oleoyl-GPE (18:0/18:1) levels	['EFO_0800269']	['EFO_0800269']	36357675	2022-11-10	0	0	14296	['INTERVAL', 'EPIC-Norfolk']	['Harmonized summary statistics are not available or empty']	[]
GCST90246955	Cadherin-related family member 5 levels	['EFO_0801440']	['EFO_0801440']	34648354	2021-11-12	0	0	10708	['other']	['Harmonized summary statistics are not available or empty']	[]
GCST90247350	Dipeptidyl peptidase 4 levels	['EFO_0004747']	['EFO_0004747']	34648354	2021-11-12	0	0	10708	['other']	['Harmonized summary statistics are not available or empty']	[]
GCST90247417	Eukaryotic initiation factor 4A-II levels	['EFO_0004747']	['EFO_0004747']	34648354	2021-11-12	0	0	10708	['other']	['Harmonized summary statistics are not available or empty']	[]
GCST90248254	Lactase-like protein levels	['EFO_0802681']	['EFO_0802681']	34648354	2021-11-12	0	0	10708	['other']	['Harmonized summary statistics are not available or empty']	[]
GCST90248729	Nuclear receptor-binding protein levels	['EFO_0801854']	['EFO_0801854']	34648354	2021-11-12	0	0	10708	['other']	['Harmonized summary statistics are not available or empty']	[]
GCST90249894	Toll-like receptor 3 levels	['EFO_0004747']	['EFO_0004747']	34648354	2021-11-12	0	0	10708	['other']	['Harmonized summary statistics are not available or empty']	[]
GCST90255455	Carotene intake	['EFO_0020086']	['EFO_0020086']	36777999	2022-10-05	0	0	66238	['KoGES']	['Harmonized summary statistics are not available or empty']	[]
GCST90257526	N2,N2-dimethylguanosine levels in chronic kidney disease	['EFO_0021125']	['EFO_0021125']	35120996	2022-02-01	0	0	822	['CRIC']	[]	['Metabolite']
GCST90257884	NH4_C50:3 Triacylglycerol levels in chronic kidney disease	['EFO_0010410']	['EFO_0010410']	35120996	2022-02-01	0	0	687	['CRIC']	[]	['Metabolite']
GCST90261383	Bone mineral density at left femoral neck (model 1)	['EFO_0007785']	['EFO_0007785']	36228083	2022-10-13	0	0	2364	['other']	['Harmonized summary statistics are not available or empty']	[]
GCST90264968	Urine cryptochlorogenic acid levels in chronic kidney disease	['EFO_0004725']	['EFO_0004725']	37277652	2023-06-05	0	0	1201	['GCKD']	[]	['Metabolite']
GCST90265377	Urine hypoxanthine levels in chronic kidney disease	['EFO_0021604']	['EFO_0021604']	37277652	2023-06-05	0	0	4912	['GCKD']	[]	['Metabolite']
GCST90265591	Plasma N-acetylphenylalanine levels in chronic kidney disease	['EFO_0800019']	['EFO_0800019']	37277652	2023-06-05	0	0	4926	['GCKD']	[]	['Metabolite']
GCST90265914	Plasma S-(3-hydroxypropyl)mercapturic acid (HPMA) levels in chronic kidney disease	['EFO_0004725']	['EFO_0004725']	37277652	2023-06-05	0	0	1200	['GCKD']	[]	['Metabolite']
GCST90266042	Urine taurocyamine levels in chronic kidney disease	['EFO_0004725']	['EFO_0004725']	37277652	2023-06-05	0	0	1214	['GCKD']	[]	['Metabolite']
GCST90274346	Eicosanoid 12-HETE, Eicosanoid 8-HETE, Eicosanoid 9-HETE b levels	['EFO_0020044']	['EFO_0020044']	37524825	2023-07-31	0	0	1910	['ARIC']	[]	['Metabolite']
GCST90279185	Plasma metabolome feature (c18_3659) (alpha-D-Ribose 1-methylphosphonate 5-triphosphate)	['EFO_0803481']	['EFO_0803481']	36482414	2022-12-08	0	0	441	['other']	['Harmonized summary statistics are not available or empty']	[]
GCST90279795	Plasma metabolome feature (hilic_197)	['EFO_0005664']	['EFO_0005664']	36482414	2022-12-08	0	0	441	['other']	['Harmonized summary statistics are not available or empty']	[]
GCST90280202	Plasma metabolome feature (hilic_4314) (Indole-3-acetic-acid-O-glucuronide)	['EFO_0803424']	['EFO_0803424']	36482414	2022-12-08	0	0	441	['other']	['Harmonized summary statistics are not available or empty']	[]
GCST90293273	Seropositivity for bacteroidales peptide (agilent_214599)	['EFO_0803607']	['EFO_0803607']	37164013	2023-04-25	0	0	1745	['Lifelines', 'other']	['Harmonized summary statistics are not available or empty']	[]
GCST90293886	Seropositivity for escherichia coli peptide (agilent_222883)	['EFO_0803621']	['EFO_0803621']	37164013	2023-04-25	0	0	1745	['Lifelines', 'other']	['Harmonized summary statistics are not available or empty']	[]
GCST90294456	Seropositivity for human gammaherpesvirus 4 (Epstein-Barr virus) peptide (agilent_101)	['EFO_0010908']	['EFO_0010908']	37164013	2023-04-25	0	0	1745	['Lifelines', 'other']	['Harmonized summary statistics are not available or empty']	[]
GCST90294841	Seropositivity for bacteria peptide (agilent_192601)	['EFO_0803593']	['EFO_0803593']	37164013	2023-04-25	0	0	1745	['Lifelines', 'other']	['Harmonized summary statistics are not available or empty']	[]
GCST90295053	Seropositivity for root peptide (agilent_63914)	['EFO_0803593']	['EFO_0803593']	37164013	2023-04-25	0	0	1745	['Lifelines', 'other']	['Harmonized summary statistics are not available or empty']	[]
GCST90297502	Cystatin C levels (short tandem repeats)	['EFO_0004617']	['EFO_0004617']	38116119	2023-12-13	0	0	14766	['UKB']	['Harmonized summary statistics are not available or empty']	[]
GCST90300030	Metabolite levels (hexanoylglycine)	['EFO_0800233']	['EFO_0800233']	37253714	2023-05-30	0	0	3471	['ARIC', 'HCHS', 'SOL', 'FHS', 'CHS', 'MESA']	['Harmonized summary statistics are not available or empty']	[]
GCST90300092	Metabolite levels (malonate (propanedioate); malonate; Malonate)	['EFO_0005664']	['EFO_0005664']	37253714	2023-05-30	0	0	4820	['ARIC', 'HCHS', 'SOL', 'FHS', 'CHS', 'MESA']	['Harmonized summary statistics are not available or empty']	[]
GCST90300548	Metabolite levels (3-methylcytidine)	['EFO_0800633']	['EFO_0800633']	37253714	2023-05-30	0	0	2287	['ARIC', 'HCHS', 'SOL', 'FHS', 'CHS', 'MESA']	['Harmonized summary statistics are not available or empty']	[]
GCST90300857	Metabolite levels (C40:7 PC plasmalogen)	['EFO_0005664']	['EFO_0005664']	37253714	2023-05-30	0	0	1251	['ARIC', 'HCHS', 'SOL', 'FHS', 'CHS', 'MESA']	['Harmonized summary statistics are not available or empty']	[]
GCST90318169	Cerebrospinal fluid N-acetylmethionine levels	['EFO_0021427', 'OBA_2045291']	['EFO_0021427', 'OBA_2045291']	39528826	2024-11-11	0	0	2602	['Knight_ADRC', 'DIAN', 'Barcelona-1', 'ADNI', 'GR@ACE', 'WADRC', 'WRAP']	[]	['Metabolite']
GCST90384802	T1 FreeSurfer a2009s lh S oc-temp med&Lingual thickness	['EFO_0004346']	['EFO_0004346']	38811844	2024-05-29	0	0	7058	['CHIMGEN']	[]	[]
GCST90386719	REST UKBBICA NET100 0865	['EFO_0004346']	['EFO_0004346']	38811844	2024-05-29	0	0	7058	['CHIMGEN']	[]	[]
GCST90388674	DTI autoptx MO ifo r tract	['EFO_0004346']	['EFO_0004346']	38811844	2024-05-29	0	0	40282	['UKB', 'CHIMGEN']	[]	[]
GCST90390142	REST UKBBICA NET100 0874	['EFO_0004346']	['EFO_0004346']	38811844	2024-05-29	0	0	40282	['UKB', 'CHIMGEN']	[]	[]
GCST90430067	Right brain hemisphere region 5L surface area	['EFO_0004346']	['EFO_0004346']	39271676	2024-09-13	0	0	15840	['UKB']	[]	[]
GCST90430688	Left brain hemisphere region H grey matter volume	['EFO_0004346']	['EFO_0004346']	39271676	2024-09-13	0	0	15771	['UKB']	[]	[]
GCST90431633	Right brain hemisphere region s32 cortical thickness	['EFO_0004346']	['EFO_0004346']	39271676	2024-09-13	0	0	15994	['UKB']	[]	[]
GCST90432816	Collagen alpha-1 levels (COL18A1:P39060:OID20332:v1)	['OBA_2051319']	['OBA_2051319']	37794183	2023-10-04	0	0	46327	['UKB-PPP']	['Harmonized summary statistics are not available or empty']	[]
GCST90432883	Quinone oxidoreductase-like protein 1 levels	['EFO_0021880']	['EFO_0021880']	37794183	2023-10-04	0	0	46327	['UKB-PPP']	['Harmonized summary statistics are not available or empty']	[]
GCST90433077	EGF-like repeat and discoidin I-like domain-containing protein 3 levels	['OBA_2041412']	['OBA_2041412']	37794183	2023-10-04	0	0	46327	['UKB-PPP']	['Harmonized summary statistics are not available or empty']	[]
GCST90433715	Keratin, type I cytoskeletal 14 levels	['OBA_2042138']	['OBA_2042138']	37794183	2023-10-04	0	0	46327	['UKB-PPP']	['Harmonized summary statistics are not available or empty']	[]
GCST90434080	Neuropilin-1 levels	['EFO_0020603']	['EFO_0020603']	37794183	2023-10-04	0	0	46327	['UKB-PPP']	['Harmonized summary statistics are not available or empty']	[]
GCST90434596	SEC14 domain and spectrin repeat-containing protein 1 levels	['OBA_2051924']	['OBA_2051924']	37794183	2023-10-04	0	0	46327	['UKB-PPP']	['Harmonized summary statistics are not available or empty']	[]
GCST90483473	Female infertility (idiopathic, defined by coding in electronic health record)	['EFO_0008560']	['EFO_0008560']	40229599	2025-04-14	10872	694433	705305	['UKB ', ' EB ', ' FinnGen ', ' DBDS ', ' CHB ', ' deCODE ', ' G&H']	[]	[]
GCST90451736	Urinary 4-hydroxyhippurate to urinary creatinine ratio	['EFO_0021508', 'OBA_2050096']	['OBA_2050096', 'EFO_0021508']	39746953	2025-01-02	0	0	7840	['FinnDiane', 'GS:SFHS', 'VIKING']	[]	['Metabolite']
GCST90454614	Patterns of brain structural covariance (C64_3)	['OBA_2045210']	['OBA_2045210']	38127979	2023-12-21	0	0	33541	['UKB']	['Harmonized summary statistics are not available or empty']	[]
GCST90483467	Female infertility (idiopathic, defined by coding in electronic health record)	['EFO_0008560']	['EFO_0008560']	40229599	2025-04-14	10864	694441	705305	['UKB ', ' EB ', ' FinnGen ', ' DBDS ', ' CHB ', ' deCODE']	[]	[]
GCST90476433	triglyceride (mean, inv-norm transformed)	['EFO_0004530']	['EFO_0004530']	39024449	2024-07-19	0	0	5813	['MVP']	[]	[]
GCST011477	COVID-19 or psoriasis (trans-disease meta-analysis)	['EFO_0000676', 'MONDO_0100096']	['MONDO_0100096', 'EFO_0000676']	33485957	2021-01-21	12702	690971	703673		['Harmonized summary statistics are not available or empty']	[]
GCST90270868	Skin and soft tissue infections (hospital admission)	['EFO_0005741']	['EFO_0005741']	36773317	2023-02-11	29247	671402	700649	['UKB', 'FinnGen']	[]	[]
GCST90270866	Any infection (hospital admission)	['EFO_0005741']	['EFO_0005741']	36773317	2023-02-11	123508	577141	700649	['UKB', 'FinnGen']	[]	[]
GCST90270869	Pneumonia (hospital admission)	['EFO_0003106']	['EFO_0003106']	36773317	2023-02-11	55241	645408	700649	['UKB', 'FinnGen']	[]	[]
GCST90488196	Phosphatidylcholines (35:4) levels	['EFO_0010226']	['EFO_0010226']	39753034	2025-01-02	0	0	1149	['TDCOB']	[]	['Metabolite']
GCST90527862	Retinal thickness (pixel 118_186)	['OBA_2050110']	['OBA_2050110']	39904976	2025-02-04	0	0	43148	['UKB']	['Harmonized summary statistics are not available or empty']	[]
GCST90568920	Gut microbiome abundance (class [Ruminococcus] gnavus sp. (at 1 year) x Any Breastfeeding (12 Months) interaction	['EFO_0006864', 'EFO_0007874']	['EFO_0006864', 'EFO_0007874']	40187613	2025-04-03	0	0	688	['CHILD']	['Harmonized summary statistics are not available or empty']	[]
GCST90569338	Gut microbial network clusters (Magenta (at 1 year) x Any Formula feeding (1 Year) interaction	['EFO_0007874', 'EFO_0008360']	['EFO_0007874', 'EFO_0008360']	40187613	2025-04-03	0	0	688	['CHILD']	['Harmonized summary statistics are not available or empty']	[]
GCST010148	Cutaneous squamous cell carcinoma	['EFO_1001927']	['EFO_1001927']	32041948	2020-02-10	19149	680049	699198		['Harmonized summary statistics are not available or empty']	[]
GCST90270870	Candida infection (hospital admission)	['MONDO_0002026']	['MONDO_0002026']	36773317	2023-02-11	7286	690977	698263	['UKB', 'FinnGen']	[]	[]
GCST90255669	Age of onset of childhood onset asthma	['OBA_2001015']	['OBA_2001015']	36778051	2022-11-08	20964	674014	694978	['FinnGen', 'UKB']	['Harmonized summary statistics are not available or empty']	[]
GCST90058037	Depression	['MONDO_0002009']	['MONDO_0002009']	34586374	2021-09-29	186527	508220	694747	['CKB', 'Other', '23andMe', 'WHI', 'UKB']	['Harmonized summary statistics are not available or empty']	[]
GCST000062	Multiple sclerosis	['MONDO_0005301']	['MONDO_0005301']	17660530	2007-07-29	0	2431	3362		['Harmonized summary statistics are not available or empty']	[]
GCST001863	Beta-2 microglubulin plasma levels	['EFO_0005197']	['EFO_0005197']	23417110	2013-02-16	0	0	6728		['Harmonized summary statistics are not available or empty']	[]
GCST002090	Sensory disturbances after bilateral sagittal split ramus osteotomy	['EFO_0005324']	['EFO_0005324']	23834954	2013-07-08	0	0	105		['Harmonized summary statistics are not available or empty']	[]
GCST90399740	Uterine cancer	['MONDO_0002715']	['MONDO_0002715']	36777996	2022-10-12	8295	684596	692891	['BBJ', 'BioMe', 'BioVU', 'CCPM', 'CKB', 'DECODE', 'EB', 'FinnGen', 'HUNT', 'MGBB', 'MGI', 'UKB']	[]	[]
GCST002438_2	Conotruncal heart defects	['MONDO_0016581']	['MONDO_0016581']	24800985	2014-05-06	0	0	750		['Harmonized summary statistics are not available or empty']	[]
GCST90319320	Hypothyroidism	['EFO_0004705']	['EFO_0004705']	39067062	2024-07-27	58783	633203	691986	['EB', 'FinnGen', 'UKBB']	['Harmonized summary statistics are not available or empty']	[]
GCST005096	Iris color (b* coordinate)	['EFO_0003949']	['EFO_0003949']	29109912	2017-11-02	0	0	377		['Harmonized summary statistics are not available or empty']	[]
GCST90264173	Non-surgical hip osteoarthritis	['EFO_1000786']	['EFO_1000786']	36376028	2022-11-14	17847	672115	689962	['CHB', 'DBDS', 'DeCODE', 'UKB']	['Harmonized summary statistics are not available or empty']	[]
GCST006876	Hippocampal subfield CA4 volume (corrected for total hippocampal volume)	['EFO_0009396']	['EFO_0009396']	30279459	2018-10-02	0	0	21297		['Harmonized summary statistics are not available or empty']	[]
GCST007432	FEV1	['EFO_0004314']	['EFO_0004314']	30804560	2019-02-25	0	0	321047		[]	[]
GCST008701	Triglyceride levels in never smokers	['EFO_0004530']	['EFO_0004530']	30926973	2019-03-29	0	0	53525		['Harmonized summary statistics are not available or empty']	[]
GCST009377_2	Bone mineral density	['EFO_0007620']	['EFO_0007620']	31790847	2019-11-29	0	0	1030		['Harmonized summary statistics are not available or empty']	[]
GCST90270871	Sepsis (hospital admission)	['HP_0100806']	['HP_0100806']	36773317	2023-02-11	18931	663531	682462	['UKB', 'FinnGen']	[]	[]
GCST010017	Neuroticism	['EFO_0004257']	['EFO_0004257']	32231276	2020-03-30	0	0	274107		['Harmonized summary statistics are not available or empty']	[]
GCST010062_3	Hematological and biochemical traits	['EFO_0006336']	['EFO_0006336']	31902109	2020-01-04	0	0	6843		['Harmonized summary statistics are not available or empty']	[]
GCST011540	Tinnitus (severest)	['HP_0000360']	['HP_0000360']	33742053	2021-03-19	0	0	87314		['Harmonized summary statistics are not available or empty']	[]
GCST011891	Systolic blood pressure (baseline)	['EFO_0006335']	['EFO_0006335']	33603002	2021-02-18	0	0	21900		['Harmonized summary statistics are not available or empty']	[]
GCST90003967	IDP dMRI TBSS MO Cerebral peduncle L	['EFO_0004346']	['EFO_0004346']	33875891	2021-04-19	0	0	20860	['UKB']	[]	[]
GCST90004082	IDP dMRI TBSS L1 Corticospinal tract L	['EFO_0004641']	['EFO_0004641']	33875891	2021-04-19	0	0	20860	['UKB']	[]	[]
GCST90005251	rfMRI connectivity (ICA100 edge 398)	['OBA_2045295']	['OBA_2045295']	33875891	2021-04-19	0	0	21081	['UKB']	[]	[]
GCST90005375	rfMRI connectivity (ICA100 edge 522)	['OBA_2045295']	['OBA_2045295']	33875891	2021-04-19	0	0	21081	['UKB']	[]	[]
GCST90005802	rfMRI connectivity (ICA100 edge 949)	['OBA_2045295']	['OBA_2045295']	33875891	2021-04-19	0	0	21081	['UKB']	[]	[]
GCST90005935	rfMRI connectivity (ICA100 edge 1082)	['OBA_2045295']	['OBA_2045295']	33875891	2021-04-19	0	0	21081	['UKB']	[]	[]
GCST90011448	OTU99_26 (Parasutterella) abundance	['EFO_0007874']	['EFO_0007874']	33462482	2021-01-18	0	0	8956	['POPGEN', 'FOCUS', 'KORA', 'SHIP', 'SHIP-TREND']	[]	[]
GCST90012626	CD3+CD4+ (T4 helper) cells/100 cells in Blood	['EFO_0010105', 'EFO_0010106']	['EFO_0010106', 'EFO_0010105']	33441150	2021-01-13	0	0	1673	['BioVU']	['Harmonized summary statistics are not available or empty']	[]
GCST90017140	Educational attainment (indirect effects)	['EFO_0011015']	['EFO_0011015']	34131076	2021-06-01	0	0	37081	['UKB']	[]	[]
GCST90027252	COVID-19 (covid pneumonia vs population)	['EFO_0003106', 'MONDO_0100096']	['EFO_0003106', 'MONDO_0100096']	33888907	2021-04-22	1004	680354	681358		['Harmonized summary statistics are not available or empty']	[]
GCST90024241	Phosphatidylcholine (15-MHDA_22:6) levels	['EFO_0010226']	['EFO_0010226']	35668104	2022-06-06	0	0	4492	['BHS']	[]	['Metabolite']
GCST90024670	Ceramide (d18:1/16:0) levels	['EFO_0010222']	['EFO_0010222']	35668104	2022-06-06	0	0	6057	['BHS', 'ADNI', 'AIBL']	[]	['Metabolite']
GCST90026154	Dopamine 3-o-sulfate levels	['EFO_0004725']	['EFO_0004725']	33437055	2021-01-12	0	0	291		[]	['Metabolite']
GCST90027082	Albumin levels	['OBA_2050068']	['OBA_2050068']	34321204	2021-07-28	0	0	36203	['UKB']	['Harmonized summary statistics are not available or empty']	[]
GCST90032200	Bacilli A abundance in stool	['EFO_0007874']	['EFO_0007874']	35115689	2022-02-03	0	0	5959	['FINRISK']	[]	[]
GCST90034532	Osteoarthritis	['MONDO_0005178']	['MONDO_0005178']	34450027	2021-08-24	0	0	283535	['arcOGEN', 'deCODE', 'EB', 'BBJ', 'NR', 'GARP', 'LLS', 'RS', 'ARGO', 'HKDDDPC', 'NHS', 'HUNT', 'MyCode', 'UKB']	['Harmonized summary statistics are not available or empty']	[]
GCST90027251	COVID-19 (hospitalized covid vs population)	['MONDO_0100096']	['MONDO_0100096']	33888907	2021-04-22	613	680416	681029		['Harmonized summary statistics are not available or empty']	[]
GCST90027253	COVID-19 (covid respiratory support vs population)	['MONDO_0100096']	['MONDO_0100096']	33888907	2021-04-22	495	680440	680935		['Harmonized summary statistics are not available or empty']	[]
GCST90060252	Sphingomyelin_35:1_[M+H]1+ levels	['EFO_0010118']	['EFO_0010118']	34503513	2021-09-10	0	0	13814	['INTERVAL']	['The number of SNPs in the study is below the expected threshold']	['Metabolite']
GCST90060942	Phosphatidylinositol(38:6)_[M-H]1- levels	['EFO_0010230']	['EFO_0010230']	34503513	2021-09-10	0	0	5662	['PROMIS']	[]	['Metabolite']
GCST90027254	COVID-19 (severe respiratory symptoms vs population)	['EFO_0007939', 'MONDO_0100096']	['MONDO_0100096', 'EFO_0007939']	33888907	2021-04-22	1128	679531	680659		['Harmonized summary statistics are not available or empty']	[]
GCST012399	COVID-19	['MONDO_0100096']	['MONDO_0100096']	33949668	2021-05-05	3288	676840	680128		['Harmonized summary statistics are not available or empty']	[]
GCST90435419	Insomnia or psoriasis (pleiotropy)	['EFO_0000676', 'EFO_0004698']	['EFO_0000676', 'EFO_0004698']	38904754	2024-06-21	4510	212242	679093	['FinnGen', 'UKB']	['Harmonized summary statistics are not available or empty']	[]
GCST90474667	Clostridioides difficle infection	['EFO_0009130']	['EFO_0009130']	39436105	2024-10-22	3500	674323	677823	['MGI', 'UKB', 'FinnGen']	[]	[]
GCST90269768	Migraine (MTAG)	['MONDO_0005277']	['MONDO_0005277']	35128049	2022-02-01	64047	613368	677415		['Harmonized summary statistics are not available or empty']	[]
GCST90085523	Corneal power (Gene-based burden)	['EFO_0004731']	['EFO_0004731']	34662886	2021-10-18	0	0	103531	['UKB']	['Harmonized summary statistics are not available or empty']	[]
GCST90095596	Butyric acid levels	['EFO_0005653']	['EFO_0005653']	34780722	2021-11-12	0	0	712	['MSCCR']	['Harmonized summary statistics are not available or empty']	[]
GCST90096814	Cisplatin-induced nephrotoxicity (increased serum creatinine AKI-CTCAE)	['GO_0072718']	['GO_0072718']	34834585	2021-11-20	0	0	608		['Harmonized summary statistics are not available or empty']	[]
GCST90096896	Fruit consumption	['EFO_0008111']	['EFO_0008111']	35653391	2022-06-02	0	0	421155	['UKB']	[]	[]
GCST90100630	Alcohol dehydrogenase [NADP(+)] levels	['EFO_0008017']	['EFO_0008017']	28240269	2017-02-27	0	0	997	['KORA']	['Harmonized summary statistics are not available or empty']	[]
GCST90100647	Amyloid beta A4 protein levels	['EFO_0020145']	['EFO_0020145']	28240269	2017-02-27	0	0	997	['KORA']	['Harmonized summary statistics are not available or empty']	[]
GCST90100703	Bone morphogenetic protein 1 levels	['EFO_0020184']	['EFO_0020184']	28240269	2017-02-27	0	0	997	['KORA']	['Harmonized summary statistics are not available or empty']	[]
GCST90103047	Mannitol/sorbitol levels	['EFO_0010533', 'EFO_0021027']	['EFO_0021027', 'EFO_0010533']	35050183	2022-01-11	0	0	8809	['BRRD']	['Harmonized summary statistics are not available or empty']	[]
GCST90133550	1-methylurate levels in elite athletes	['EFO_0021173']	['EFO_0021173']	31882771	2019-12-27	0	0	490		['Harmonized summary statistics are not available or empty']	[]
GCST90133659	1-(1-enyl-palmitoyl)-2-palmitoleoyl-GPC (P-16:0/16:1) levels in elite athletes	['EFO_0004529']	['EFO_0004529']	31882771	2019-12-27	0	0	490		['Harmonized summary statistics are not available or empty']	[]
GCST90134687	Red cell distribution width	['EFO_0009188']	['EFO_0009188']	35945964	2022-08-03	0	0	1005	['NR']	['Harmonized summary statistics are not available or empty']	[]
GCST90139730	Myristoleate (14:1n5) levels	['EFO_0021068']	['EFO_0021068']	35347128	2022-03-28	0	0	6136	['METSIM']	['Harmonized summary statistics are not available or empty']	[]
GCST90140240	Orotidine levels	['EFO_0800630']	['EFO_0800630']	35347128	2022-03-28	0	0	6136	['METSIM']	['Harmonized summary statistics are not available or empty']	[]
GCST90140758	3-methyl catechol sulfate (2) levels	['EFO_0800973']	['EFO_0800973']	35347128	2022-03-28	0	0	6136	['METSIM']	['Harmonized summary statistics are not available or empty']	[]
GCST90177244	Metabolite peak levels (QI15764)	['EFO_0004725']	['EFO_0004725']	35995766	2022-08-22	0	0	2466	['JHS']	['Harmonized summary statistics are not available or empty']	['Metabolite']
GCST90178721	Metabolite peak levels (QI10188)	['EFO_0004725']	['EFO_0004725']	35995766	2022-08-22	0	0	2466	['JHS']	['Harmonized summary statistics are not available or empty']	['Metabolite']
GCST90199885	Alpha-ketoglutaramate levels	['EFO_0800046']	['EFO_0800046']	36635386	2023-01-12	0	0	8210	['CLSA']	[]	['Metabolite']
GCST90201122	Epiandrosterone sulfate levels	['EFO_0021120']	['EFO_0021120']	36635386	2023-01-12	0	0	60	['CLSA']	[]	['Metabolite']
GCST90201522	Nisinate (24:6n3) levels	['EFO_0800536']	['EFO_0800536']	36635386	2023-01-12	0	0	40	['CLSA']	[]	['Metabolite']
GCST90201861	Pentadecanoate (15:0) levels	['EFO_0021073']	['EFO_0021073']	36635386	2023-01-12	0	0	60	['CLSA']	[]	['Metabolite']
GCST90201966	X-21807 levels	['EFO_0800827']	['EFO_0800827']	36635386	2023-01-12	0	0	34	['CLSA']	[]	['Metabolite']
GCST90202857	Glutamate levels	['EFO_0010487']	['EFO_0010487']	36635386	2023-01-12	0	0	104	['CLSA']	[]	['Metabolite']
GCST90203722	Sarcosine levels	['EFO_0021668']	['EFO_0021668']	36635386	2023-01-12	0	0	107	['CLSA']	[]	['Metabolite']
GCST90103796	Large artery stroke (MTAG)	['EFO_0005524']	['EFO_0005524']	35128049	2022-02-01	64047	613368	677415		['Harmonized summary statistics are not available or empty']	[]
GCST90243762	X-12712 levels	['EFO_0021323']	['EFO_0021323']	24816252	2014-05-11	0	0	260	['TwinsUK', 'KORA']	[]	['Metabolite']
GCST90483464	Female infertility (anatomical)	['EFO_0008560']	['EFO_0008560']	40229599	2025-04-14	7684	667460	675144	['UKB ', ' EB ', ' FinnGen ', ' DBDS ', ' CHB ', ' deCODE']	[]	[]
GCST90245559	X-12726 levels	['EFO_0021326']	['EFO_0021326']	36357675	2022-11-10	0	0	14296	['INTERVAL', 'EPIC-Norfolk']	['Harmonized summary statistics are not available or empty']	[]
GCST90247609	Fibrinogen gamma chain levels	['OBA_2050214']	['OBA_2050214']	34648354	2021-11-12	0	0	10708	['other']	['Harmonized summary statistics are not available or empty']	[]
GCST90248041	Interleukin-17 receptor A levels	['EFO_0801718']	['EFO_0801718']	34648354	2021-11-12	0	0	10708	['other']	['Harmonized summary statistics are not available or empty']	[]
GCST90249778	T-cell surface glycoprotein CD1a levels	['EFO_0004747']	['EFO_0004747']	34648354	2021-11-12	0	0	10708	['other']	['Harmonized summary statistics are not available or empty']	[]
GCST90250156	Vascular cell adhesion protein 1 levels	['OBA_2050220']	['OBA_2050220']	34648354	2021-11-12	0	0	10708	['other']	['Harmonized summary statistics are not available or empty']	[]
GCST90257008	Urea levels (kernel-based - missense)	['OBA_2050065']	['OBA_2050065']	36088354	2022-09-10	0	0	156223	['UKB']	['Harmonized summary statistics are not available or empty']	[]
GCST90257338	C34:5 Phosphatidylcholine plasmalogen levels in chronic kidney disease	['EFO_0010226']	['EFO_0010226']	35120996	2022-02-01	0	0	822	['CRIC']	[]	['Metabolite']
GCST90264746	Plasma acesulfame levels in chronic kidney disease	['EFO_0801002']	['EFO_0801002']	37277652	2023-06-05	0	0	2186	['GCKD']	[]	['Metabolite']
GCST90265690	Urine N2,N2-dimethylguanine levels in chronic kidney disease	['EFO_0021125']	['EFO_0021125']	37277652	2023-06-05	0	0	3515	['GCKD']	[]	['Metabolite']
GCST90266035	Plasma taurochenodeoxycholate levels in chronic kidney disease	['EFO_0010537']	['EFO_0010537']	37277652	2023-06-05	0	0	4944	['GCKD']	[]	['Metabolite']
GCST90269637	Cholesterol in medium LDL (UKB data field 23540)	['EFO_0022224']	['EFO_0022224']	36764567	2023-02-09	0	0	88329	['UKB']	[]	['Metabolite']
GCST90277981	Neurocognitive measure (delayed recall) in obsessive-compulsive disorder	['EFO_0004242']	['EFO_0004242']	37094658	2023-04-23	0	0	127	['NR']	['Harmonized summary statistics are not available or empty']	[]
GCST90278919	Plasma metabolome feature (c18_2319)	['EFO_0005664']	['EFO_0005664']	36482414	2022-12-08	0	0	441	['other']	['Harmonized summary statistics are not available or empty']	[]
GCST90281029	Plasma amyloid beta 40 levels	['EFO_0005194']	['EFO_0005194']	35623891	2022-05-27	0	0	896	['NR']	['Harmonized summary statistics are not available or empty']	[]
GCST90294121	Seropositivity for hepatitis c virus subtype 1a peptide (agilent_610)	['EFO_0803682']	['EFO_0803682']	37164013	2023-04-25	0	0	1745	['Lifelines', 'other']	['Harmonized summary statistics are not available or empty']	[]
GCST90295260	Seropositivity for roseburia peptide (agilent_73215)	['EFO_0803646']	['EFO_0803646']	37164013	2023-04-25	0	0	1745	['Lifelines', 'other']	['Harmonized summary statistics are not available or empty']	[]
GCST90295443	Seropositivity for staphylococcus aureus peptide (agilent_8460)	['EFO_0803650']	['EFO_0803650']	37164013	2023-04-25	0	0	1745	['Lifelines', 'other']	['Harmonized summary statistics are not available or empty']	[]
GCST90297382	Lymphocyte percentage (short tandem repeats)	['EFO_0007993']	['EFO_0007993']	38116119	2023-12-13	0	0	11338	['UKB']	['Harmonized summary statistics are not available or empty']	[]
GCST90300052	Metabolite levels (8-hydroxyoctanoate)	['EFO_0005664']	['EFO_0005664']	37253714	2023-05-30	0	0	4168	['ARIC', 'HCHS', 'SOL', 'FHS', 'CHS', 'MESA']	['Harmonized summary statistics are not available or empty']	[]
GCST90300247	Metabolite levels (tauro-beta-muricholate; tauro-alpha-muricholate/tauro-beta-muricholate)	['EFO_0800213']	['EFO_0800213']	37253714	2023-05-30	0	0	4170	['ARIC', 'HCHS', 'SOL', 'FHS', 'CHS', 'MESA']	['Harmonized summary statistics are not available or empty']	[]
GCST90318213	Cerebrospinal fluid methylsuccinate levels	['EFO_0800129', 'OBA_2045291']	['EFO_0800129', 'OBA_2045291']	39528826	2024-11-11	0	0	2602	['Knight_ADRC', 'DIAN', 'Barcelona-1', 'ADNI', 'GR@ACE', 'WADRC', 'WRAP']	[]	['Metabolite']
GCST90319870	Amyloid beta standardized uptake value ratio (adjusted for APOE E4 count)	['EFO_0005194']	['EFO_0005194']	37901794	2023-10-12	0	0	759	['K-ROAD']	['Harmonized summary statistics are not available or empty']	[]
GCST90386151	REST UKBBICA NET100 0297	['EFO_0004346']	['EFO_0004346']	38811844	2024-05-29	0	0	7058	['CHIMGEN']	[]	[]
GCST90387292	REST UKBBICA NET100 1438	['EFO_0004346']	['EFO_0004346']	38811844	2024-05-29	0	0	7058	['CHIMGEN']	[]	[]
GCST90387656	T1 FreeSurfer DKT lh parstriangularis thickness	['EFO_0004346']	['EFO_0004346']	38811844	2024-05-29	0	0	40282	['UKB', 'CHIMGEN']	[]	[]
GCST90388125	T1 FreeSurfer a2009s lh S calcarine area	['EFO_0004346']	['EFO_0004346']	38811844	2024-05-29	0	0	40282	['UKB', 'CHIMGEN']	[]	[]
GCST90388520	T1 FreeSurfer a2009s rh S precentral-sup-part volume	['EFO_0004346']	['EFO_0004346']	38811844	2024-05-29	0	0	40282	['UKB', 'CHIMGEN']	[]	[]
GCST90389844	REST UKBBICA NET100 0576	['EFO_0004346']	['EFO_0004346']	38811844	2024-05-29	0	0	40282	['UKB', 'CHIMGEN']	[]	[]
GCST90390042	REST UKBBICA NET100 0774	['EFO_0004346']	['EFO_0004346']	38811844	2024-05-29	0	0	40282	['UKB', 'CHIMGEN']	[]	[]
GCST90390088	REST UKBBICA NET100 0820	['EFO_0004346']	['EFO_0004346']	38811844	2024-05-29	0	0	40282	['UKB', 'CHIMGEN']	[]	[]
GCST90390421	REST UKBBICA NET100 1153	['EFO_0004346']	['EFO_0004346']	38811844	2024-05-29	0	0	40282	['UKB', 'CHIMGEN']	[]	[]
GCST90390761	REST UKBBICA NODEamps100 0008	['EFO_0004346']	['EFO_0004346']	38811844	2024-05-29	0	0	40282	['UKB', 'CHIMGEN']	[]	[]
GCST90428123	Anti-TSST-1 IgG4 levels	['EFO_0803691']	['EFO_0803691']	37731490	2023-09-04	0	0	969	['SHIP-TREND']	['Harmonized summary statistics are not available or empty']	[]
GCST90429862	Left brain hemisphere region RSC surface area	['EFO_0004346']	['EFO_0004346']	39271676	2024-09-13	0	0	15838	['UKB']	[]	[]
GCST90430430	Right brain hemisphere region 7AL surface area	['EFO_0004346']	['EFO_0004346']	39271676	2024-09-13	0	0	14224	['UKB']	[]	[]
GCST90431460	Left brain hemisphere region TGv cortical thickness	['EFO_0004346']	['EFO_0004346']	39271676	2024-09-13	0	0	16057	['UKB']	[]	[]
GCST90429190	Lifetime number of sexual partners or uterine leiomyoma (pleiotropy)	['HP_0000131', 'OBA_2045293']	['OBA_2045293', 'HP_0000131']	38701081	2024-05-03	35474	267505	673690	['UKB', 'WGHS', 'NFBC', 'QIMR', '23andMe']	['Harmonized summary statistics are not available or empty']	[]
GCST90018875	Lung cancer	['EFO_0001071']	['EFO_0001071']	34594039	2021-09-30	8235	663294	671529	['BBJ', 'UKB', 'FinnGen']	[]	[]
GCST90244676	Dyslexia	['EFO_0005424']	['EFO_0005424']	36266505	2022-10-20	30287	641016	671303	['23andMe']	['Harmonized summary statistics are not available or empty']	[]
GCST90481337	iron (maximum, inv-norm transformed)	['OBA_2050055']	['OBA_2050055']	39024449	2024-07-19	0	0	1127	['MVP']	['Harmonized summary statistics are not available or empty']	[]
GCST90018921	Skin cancer	['EFO_0004198']	['EFO_0004198']	34594039	2021-09-30	26082	644847	670929	['BBJ', 'UKB', 'FinnGen']	[]	[]
GCST90018929	Thyroid cancer	['EFO_0002892']	['EFO_0002892']	34594039	2021-09-30	1415	669282	670697	['BBJ', 'UKB', 'FinnGen']	[]	[]
GCST90018814	Cataracts	['MONDO_0005129']	['MONDO_0005129']	34594039	2021-09-30	77713	592890	670603	['BBJ', 'UKB', 'FinnGen']	[]	[]
GCST90018800	Brain tumor	['EFO_0003833']	['EFO_0003833']	34594039	2021-09-30	1238	669030	670268	['BBJ', 'UKB', 'FinnGen']	[]	[]
GCST001585	Breast size	['OBA_1000025']	['OBA_1000025']	22747683	2012-06-30	0	0	16175		['Harmonized summary statistics are not available or empty']	[]
GCST90018878	Malignant lymphoma	['EFO_0000574']	['EFO_0000574']	34594039	2021-09-30	3881	664599	668480	['BBJ', 'UKB', 'FinnGen']	[]	[]
GCST002938	Copper levels	['EFO_0007578']	['EFO_0007578']	26025379	2015-05-29	0	0	949		['Harmonized summary statistics are not available or empty']	[]
GCST003214	Cholesterol, total	['EFO_0004574']	['EFO_0004574']	26582766	2015-11-18	0	0	8344		['Harmonized summary statistics are not available or empty']	[]
GCST004280	Diastolic blood pressure	['EFO_0006336']	['EFO_0006336']	28135244	2017-01-30	0	0	140886		['Harmonized summary statistics are not available or empty']	[]
GCST007041	Cardiovascular event in rheumatoid arthritis	['EFO_0000319']	['EFO_0000319']	30251476	2018-09-24	0	2522	2989		['Harmonized summary statistics are not available or empty']	[]
GCST007140	High density lipoprotein cholesterol levels	['EFO_0004612']	['EFO_0004612']	29507422	2018-03-05	0	0	94674		['Harmonized summary statistics are not available or empty']	[]
GCST007181	Two-hour glucose in pregnancy (gestational week 14-16)	['EFO_0009698']	['EFO_0009698']	30324795	2018-09-18	0	0	506		['Harmonized summary statistics are not available or empty']	[]
GCST007488	Skin pigmentation traits	['HP_0001000']	['HP_0001000']	30166351	2018-08-30	0	0	4988		['Harmonized summary statistics are not available or empty']	[]
GCST90018857	Hearing loss, difficulty in hearing	['EFO_0004238']	['EFO_0004238']	34594039	2021-09-30	18054	650165	668219	['BBJ', 'UKB', 'FinnGen']	[]	[]
GCST90018865	Idiopathic thrombocytopenic purpura	['EFO_0007160']	['EFO_0007160']	34594039	2021-09-30	843	667307	668150	['BBJ', 'UKB', 'FinnGen']	[]	[]
GCST90018861	Hypertrophic cardiomyopathy	['EFO_0000538']	['EFO_0000538']	34594039	2021-09-30	890	666965	667855	['BBJ', 'UKB', 'FinnGen']	[]	[]
GCST90004198	IDP dMRI TBSS L3 Posterior corona radiata L	['EFO_0004641']	['EFO_0004641']	33875891	2021-04-19	0	0	20860	['UKB']	[]	[]
GCST90007316	circulating leptin levels	['EFO_0005000']	['EFO_0005000']	32917775	2020-09-11	0	0	49909	['ARIC', 'CHS', 'CLHNS', 'Ely', 'ERF', 'FAMHS', 'Fenland', 'FHS', 'FINRISK', 'HABC', 'Inter99', 'JHS', 'KORA', 'Leipzig Adults', 'MESA', 'NEO', 'PIVUS', 'RAINE', 'RISC', 'RS', 'SHIP-TREND', 'TwinsUK', 'WGHS', 'WHI', 'YFS']	['The number of SNPs in the study is below the expected threshold']	[]
GCST90013308	Iron levels	['OBA_2050055']	['OBA_2050055']	33623009	2021-02-23	0	0	6010	['Qatar Genome Program (QGP)']	[]	['wgsGWAS']
GCST90016955	Gut microbiota abundance (unknown family id.1000006161)	['EFO_0007874']	['EFO_0007874']	33462485	2021-01-18	0	0	18340		[]	[]
GCST90018926	Type 2 diabetes	['MONDO_0005148']	['MONDO_0005148']	34594039	2021-09-30	84224	583280	667504	['BBJ', 'UKB', 'FinnGen']	[]	[]
GCST90024240	Phosphatidylcholine (15-MHDA_20:4) levels	['EFO_0010226']	['EFO_0010226']	35668104	2022-06-06	0	0	4492	['BHS']	[]	['Metabolite']
GCST90025038	Alkenylphosphatidylethanolamine (P-18:1/18:1) levels	['EFO_0010228']	['EFO_0010228']	35668104	2022-06-06	0	0	6057	['BHS', 'ADNI', 'AIBL']	[]	['Metabolite']
GCST90025329	Diacylglycerol (18:1_18:2) levels	['EFO_0010223']	['EFO_0010223']	35668104	2022-06-06	0	0	4492	['BHS']	[]	['Metabolite']
GCST90027242	Neuroticism conditioned on highest math class (multi-trait conditioning and joint analysis)	['EFO_0007660']	['EFO_0007660']	33349686	2020-12-21	0	0	170911		['Harmonized summary statistics are not available or empty']	[]
GCST90018887	Osteoporosis	['EFO_0003882']	['EFO_0003882']	34594039	2021-09-30	18314	648913	667227	['BBJ', 'UKB', 'FinnGen']	[]	[]
GCST90018935	Urolithiasis	['MONDO_0024647']	['MONDO_0024647']	34594039	2021-09-30	17922	649150	667072	['BBJ', 'UKB', 'FinnGen']	[]	[]
GCST90301371	Iron deficiency anaemia	['HP_0001891']	['HP_0001891']	38018286	2023-11-28	18076	647384	665460	['UKB', 'FinnGen']	['Harmonized summary statistics are not available or empty']	[]
GCST90018819	Cholelithiasis	['EFO_0004799']	['EFO_0004799']	34594039	2021-09-30	35427	629684	665111	['BBJ', 'UKB', 'FinnGen']	[]	[]
GCST90565360	Urticaria	['EFO_0005531']	['EFO_0005531']	37690594	2023-09-08	14306	650664	664970	['UKB', 'FinnGen', 'HUNT']	[]	[]
GCST90018806	Chronic heart failure	['EFO_0003144']	['EFO_0003144']	34594039	2021-09-30	24802	640084	664886	['BBJ', 'UKB', 'FinnGen']	[]	[]
GCST90018869	Insomnia	['EFO_0007876']	['EFO_0007876']	34594039	2021-09-30	1791	663089	664880	['BBJ', 'UKB', 'FinnGen']	[]	[]
GCST90018918	Sarcoidosis	['MONDO_0019338']	['MONDO_0019338']	34594039	2021-09-30	1938	662622	664560	['BBJ', 'UKB', 'FinnGen']	[]	[]
GCST90091052	Ascending aorta diameter	['EFO_0020865']	['EFO_0020865']	35637384	2022-05-30	0	0	421	['UKB']	[]	[]
GCST90100628	AH receptor-interacting protein levels	['EFO_0020134']	['EFO_0020134']	28240269	2017-02-27	0	0	997	['KORA']	['Harmonized summary statistics are not available or empty']	[]
GCST90101079	GTPase KRas levels	['EFO_0020432']	['EFO_0020432']	28240269	2017-02-27	0	0	997	['KORA']	['Harmonized summary statistics are not available or empty']	[]
GCST90102082	Phosphatidylcholines (39:6) levels	['EFO_0010226']	['EFO_0010226']	35393526	2022-04-07	0	0	650	['AMISH']	['Harmonized summary statistics are not available or empty']	[]
GCST90104286	Estradiol levels in postmenopausal women	['EFO_0004697']	['EFO_0004697']	35192695	2022-02-22	0	0	76	['UKB']	['Harmonized summary statistics are not available or empty']	[]
GCST90105020	5alpha-pregnan-3beta,20alpha-diol monosulfate (1) levels	['EFO_0005653']	['EFO_0005653']	33177712	2020-11-11	0	0	1170	['NR']	['Harmonized summary statistics are not available or empty']	[]
GCST90105028	Valsartan levels	['EFO_0005653']	['EFO_0005653']	33177712	2020-11-11	0	0	1170	['NR']	['Harmonized summary statistics are not available or empty']	[]
GCST90264171	Non-surgical knee osteoarthritis	['EFO_0004616']	['EFO_0004616']	36376028	2022-11-14	38626	625232	663858	['CHB', 'DBDS', 'DeCODE', 'UKB']	['Harmonized summary statistics are not available or empty']	[]
GCST90140670	Saccharin levels	['EFO_0021168']	['EFO_0021168']	35347128	2022-03-28	0	0	6136	['METSIM']	['Harmonized summary statistics are not available or empty']	[]
GCST90176031	ADP levels	['EFO_0010452']	['EFO_0010452']	35995766	2022-08-22	0	0	2466	['JHS']	['Harmonized summary statistics are not available or empty']	['Metabolite']
GCST90176389	Metabolite peak levels (QI1024)	['EFO_0004725']	['EFO_0004725']	35995766	2022-08-22	0	0	2466	['JHS']	['Harmonized summary statistics are not available or empty']	['Metabolite']
GCST90177840	Metabolite peak levels (QI4907)	['EFO_0004725']	['EFO_0004725']	35995766	2022-08-22	0	0	2466	['JHS']	['Harmonized summary statistics are not available or empty']	['Metabolite']
GCST90178091	Metabolite peak levels (QI6384)	['EFO_0004725']	['EFO_0004725']	35995766	2022-08-22	0	0	2466	['JHS']	['Harmonized summary statistics are not available or empty']	['Metabolite']
GCST90178121	Metabolite peak levels (QI6494)	['EFO_0004725']	['EFO_0004725']	35995766	2022-08-22	0	0	2466	['JHS']	['Harmonized summary statistics are not available or empty']	['Metabolite']
GCST90179206	Cholesterol to total lipids ratio in small LDL	['EFO_0004611', 'EFO_0020943']	['EFO_0004611', 'EFO_0020943']	32150548	2020-03-09	0	0	7142	['INTERVAL']	['Harmonized summary statistics are not available or empty']	[]
GCST90199703	Gamma-glutamylvaline levels	['EFO_0021145']	['EFO_0021145']	36635386	2023-01-12	0	0	8179	['CLSA']	[]	['Metabolite']
GCST90199711	Docosadienoate (22:2n6) levels	['EFO_0800211']	['EFO_0800211']	36635386	2023-01-12	0	0	8264	['CLSA']	[]	['Metabolite']
GCST90201907	X-12851 levels	['EFO_0021342']	['EFO_0021342']	36635386	2023-01-12	0	0	53	['CLSA']	[]	['Metabolite']
GCST90203115	Quinate levels	['EFO_0021167']	['EFO_0021167']	36635386	2023-01-12	0	0	108	['CLSA']	[]	['Metabolite']
GCST90244908	1-linoleoylglycerol (18:2) levels	['EFO_0800199']	['EFO_0800199']	36357675	2022-11-10	0	0	14296	['INTERVAL', 'EPIC-Norfolk']	['Harmonized summary statistics are not available or empty']	[]
GCST90245752	X-24456 levels	['EFO_0800885']	['EFO_0800885']	36357675	2022-11-10	0	0	14296	['INTERVAL', 'EPIC-Norfolk']	['Harmonized summary statistics are not available or empty']	[]
GCST90246537	Apelin levels	['EFO_0004747']	['EFO_0004747']	34648354	2021-11-12	0	0	10708	['other']	['Harmonized summary statistics are not available or empty']	[]
GCST90247445	ER membrane protein complex subunit 8 levels	['EFO_0004747']	['EFO_0004747']	34648354	2021-11-12	0	0	10708	['other']	['Harmonized summary statistics are not available or empty']	[]
GCST90248328	Leucine-rich repeat and fibronectin type-III domain-containing protein 5 levels	['EFO_0004747']	['EFO_0004747']	34648354	2021-11-12	0	0	10708	['other']	['Harmonized summary statistics are not available or empty']	[]
GCST90248459	Microfibrillar-associated protein 5 levels	['EFO_0802746']	['EFO_0802746']	34648354	2021-11-12	0	0	10708	['other']	['Harmonized summary statistics are not available or empty']	[]
GCST90249211	Ras-related protein Rab-1B levels	['EFO_0004747']	['EFO_0004747']	34648354	2021-11-12	0	0	10708	['other']	['Harmonized summary statistics are not available or empty']	[]
GCST90258129	N1-acetylspermidine levels in chronic kidney disease	['EFO_0801193']	['EFO_0801193']	35120996	2022-02-01	0	0	687	['CRIC']	[]	['Metabolite']
GCST90018809	Chronic suppurative otitis media	['EFO_0007503']	['EFO_0007503']	34594039	2021-09-30	3314	659557	662871	['BBJ', 'UKB', 'FinnGen']	[]	[]
GCST90271659	1-(1-enyl-palmitoyl)-2-arachidonoyl-gpc (p-16:0/20:4) levels (elderly offspring)	['EFO_0800423']	['EFO_0800423']	37118062	2022-04-14	0	0	232	['NR']	['Harmonized summary statistics are not available or empty']	[]
GCST90274543	Eicosanoid 12(S) HEPE, Eicosanoid 15(S) HEPE levels	['EFO_0020044']	['EFO_0020044']	37524825	2023-07-31	0	0	6496	['ARIC']	[]	['Metabolite']
GCST90274605	Eicosanoid 15 oxoEDE levels	['EFO_0020044']	['EFO_0020044']	37524825	2023-07-31	0	0	6496	['ARIC']	[]	['Metabolite']
GCST90280372	Plasma metabolome feature (hilic_5170)	['EFO_0005664']	['EFO_0005664']	36482414	2022-12-08	0	0	441	['other']	['Harmonized summary statistics are not available or empty']	[]
GCST90293585	Seropositivity for clostridiales peptide (agilent_54114)	['EFO_0803616']	['EFO_0803616']	37164013	2023-04-25	0	0	1745	['Lifelines', 'other']	['Harmonized summary statistics are not available or empty']	[]
GCST90294595	Seropositivity for lactobacillus plantarum WCFS1 peptide (agilent_41807)	['EFO_0803632']	['EFO_0803632']	37164013	2023-04-25	0	0	1745	['Lifelines', 'other']	['Harmonized summary statistics are not available or empty']	[]
GCST90294733	Seropositivity for plodia interpunctella (indianmeal moth) peptide (twist_8059)	['EFO_0803597']	['EFO_0803597']	37164013	2023-04-25	0	0	1745	['Lifelines', 'other']	['Harmonized summary statistics are not available or empty']	[]
GCST90299999	Metabolite levels (ethylmalonate)	['EFO_0020009']	['EFO_0020009']	37253714	2023-05-30	0	0	7930	['ARIC', 'HCHS', 'SOL', 'FHS', 'CHS', 'MESA']	['Harmonized summary statistics are not available or empty']	[]
GCST90302746	Left-hemisphere control network to right-hemisphere somatomotor network white-matter structural connectivity	['OBA_2045295']	['OBA_2045295']	38438384	2024-03-04	0	0	26333	['UKB']	[]	[]
GCST90302787	Right-hemisphere visual network to accumbens white-matter structural connectivity	['OBA_2045295']	['OBA_2045295']	38438384	2024-03-04	0	0	26333	['UKB']	[]	[]
GCST90389007	T1 FreeSurfer DK lh entorhinal area	['EFO_0004346']	['EFO_0004346']	38811844	2024-05-29	0	0	40282	['UKB', 'CHIMGEN']	[]	[]
GCST90389140	T1 FreeSurfer DK rh caudalmiddlefrontal thickness	['EFO_0004346']	['EFO_0004346']	38811844	2024-05-29	0	0	40282	['UKB', 'CHIMGEN']	[]	[]
GCST90390692	REST UKBBICA NET100 1424	['EFO_0004346']	['EFO_0004346']	38811844	2024-05-29	0	0	40282	['UKB', 'CHIMGEN']	[]	[]
GCST90429884	Left brain hemisphere region 5m surface area	['EFO_0004346']	['EFO_0004346']	39271676	2024-09-13	0	0	15838	['UKB']	[]	[]
GCST90430351	Left brain hemisphere region PGp surface area	['EFO_0004346']	['EFO_0004346']	39271676	2024-09-13	0	0	14183	['UKB']	[]	[]
GCST90430370	Left brain hemisphere region 31a surface area	['EFO_0004346']	['EFO_0004346']	39271676	2024-09-13	0	0	14183	['UKB']	[]	[]
GCST90430793	Right brain hemisphere region 7Am grey matter volume	['EFO_0004346']	['EFO_0004346']	39271676	2024-09-13	0	0	15787	['UKB']	[]	[]
GCST90431385	Left brain hemisphere region i6-8 cortical thickness	['EFO_0004346']	['EFO_0004346']	39271676	2024-09-13	0	0	16057	['UKB']	[]	[]
GCST90431876	Right brain hemisphere region LIPv cortical thickness	['EFO_0004346']	['EFO_0004346']	39271676	2024-09-13	0	0	14255	['UKB']	[]	[]
GCST90432181	Body fat percentage (adjusted for testosterone and SHBG) x sex interaction	['EFO_0007800', 'EFO_0008343']	['EFO_0007800', 'EFO_0008343']	37867527	2023-10-05	0	0	312274	['UKB']	[]	[]
GCST90432585	C-C motif chemokine 22 levels	['EFO_0020196']	['EFO_0020196']	37794183	2023-10-04	0	0	46327	['UKB-PPP']	['Harmonized summary statistics are not available or empty']	[]
GCST90434205	Platelet factor 4 levels	['EFO_0020644']	['EFO_0020644']	37794183	2023-10-04	0	0	46327	['UKB-PPP']	['Harmonized summary statistics are not available or empty']	[]
GCST90446047	Cholesteryl Esters to Cholesterol in Small VLDL percentage	['EFO_0004574']	['EFO_0004574']	39278973	2024-09-15	0	0	94317	['UKBB']	[]	['Metabolite']
GCST90454636	Patterns of brain structural covariance (C64_54)	['OBA_2045210']	['OBA_2045210']	38127979	2023-12-21	0	0	33541	['UKB']	['Harmonized summary statistics are not available or empty']	[]
GCST90474639	Blood urea nitrogen levels	['EFO_0004741']	['EFO_0004741']	38233393	2024-01-18	0	0	83656	['CKDGen']	['Harmonized summary statistics are not available or empty']	[]
GCST90018924	Substance dependence	['EFO_0003890']	['EFO_0003890']	34594039	2021-09-30	986	661596	662582	['BBJ', 'UKB', 'FinnGen']	[]	[]
GCST90018852	Glaucoma	['MONDO_0005041']	['MONDO_0005041']	34594039	2021-09-30	18859	643471	662330	['BBJ', 'UKB', 'FinnGen']	[]	[]
GCST90018899	Pleurisy	['EFO_1001825']	['EFO_1001825']	34594039	2021-09-30	9069	652961	662030	['BBJ', 'UKB', 'FinnGen']	[]	[]
GCST90018880	Meniere's disease	['EFO_0006862']	['EFO_0006862']	34594039	2021-09-30	2816	658684	661500	['BBJ', 'UKB', 'FinnGen']	[]	[]
GCST90271326	Irritable bowel syndrome or posttraumatic stress disorder (pleiotropy)	['EFO_0000555', 'EFO_0001358']	['EFO_0000555', 'EFO_0001358']	36753304	2023-02-08	76612	584648	661260	['UKB', 'NR']	['Harmonized summary statistics are not available or empty']	[]
GCST90264170	Surgical knee osteoarthritis	['EFO_0004616']	['EFO_0004616']	36376028	2022-11-14	22525	638618	661143	['CHB', 'DBDS', 'DeCODE', 'UKB']	['Harmonized summary statistics are not available or empty']	[]
GCST90018890	Peripheral artery disease	['EFO_0004265']	['EFO_0004265']	34594039	2021-09-30	11226	649565	660791	['BBJ', 'UKB', 'FinnGen']	[]	[]
GCST90018874	Keloid	['EFO_0004212']	['EFO_0004212']	34594039	2021-09-30	1723	658915	660638	['BBJ', 'UKB', 'FinnGen']	[]	[]
GCST90018920	Sj√∂gren's syndrome	['EFO_0000699']	['EFO_0000699']	34594039	2021-09-30	1599	658316	659915	['BBJ', 'UKB', 'FinnGen']	[]	[]
GCST90018872	Iron deficiency anemia	['EFO_0004272']	['EFO_0004272']	34594039	2021-09-30	16935	642681	659616	['BBJ', 'UKB', 'FinnGen']	[]	[]
GCST90018822	Chronic renal failure	['EFO_0003884']	['EFO_0003884']	34594039	2021-09-30	10404	648916	659320	['BBJ', 'UKB', 'FinnGen']	[]	[]
GCST006867	Type 2 diabetes	['MONDO_0005148']	['MONDO_0005148']	30054458	2018-07-27	62892	596424	659316		[]	[]
GCST90018917	Systemic lupus erythematosus	['MONDO_0007915']	['MONDO_0007915']	34594039	2021-09-30	964	658201	659165	['BBJ', 'UKB', 'FinnGen']	[]	[]
GCST90018901	Pneumonia	['EFO_0003106']	['EFO_0003106']	34594039	2021-09-30	24310	634715	659025	['BBJ', 'UKB', 'FinnGen']	[]	[]
GCST90018813	Carpal tunnel syndrome	['EFO_0004143']	['EFO_0004143']	34594039	2021-09-30	19047	639880	658927	['BBJ', 'UKB', 'FinnGen']	[]	[]
GCST90018864	Ischemic stroke	['HP_0002140']	['HP_0002140']	34594039	2021-09-30	34593	624214	658807	['BBJ', 'UKB', 'FinnGen']	[]	[]
GCST90503108	Atopic dermatitis	['EFO_0000274']	['EFO_0000274']	40164604	2025-04-01	56146	602280	658426	['UKB', 'FinnGen', 'EAGLE', 'BBJ', 'CHOP']	['Harmonized summary statistics are not available or empty']	[]
GCST90018789	Acute pancreatitis	['EFO_0000278']	['EFO_0000278']	34594039	2021-09-30	4625	653575	658200	['BBJ', 'UKB', 'FinnGen']	[]	[]
GCST003437	Discordance in emotional problems in monozygotic twins	['EFO_0007803']	['EFO_0007803']	27043157	2016-04-05	0	0	1026		['Harmonized summary statistics are not available or empty']	[]
GCST90018790	Acute renal failure	['EFO_0003884']	['EFO_0003884']	34594039	2021-09-30	8160	648916	657076	['BBJ', 'UKB', 'FinnGen']	[]	[]
GCST004780	Cortisol levels (saliva)	['EFO_0005843']	['EFO_0005843']	28843169	2017-08-12	0	0	7703		['Harmonized summary statistics are not available or empty']	[]
GCST90018871	Iritis	['EFO_1000997']	['EFO_1000997']	34594039	2021-09-30	2726	653669	656395	['BBJ', 'UKB', 'FinnGen']	[]	[]
GCST005756	Dimensional psychopathology (Negative)	['EFO_0009096']	['EFO_0009096']	29496196	2018-02-20	0	0	4687		['Harmonized summary statistics are not available or empty']	[]
GCST90018894	Parkinson's disease	['MONDO_0005180']	['MONDO_0005180']	34594039	2021-09-30	2978	653168	656146	['BBJ', 'UKB', 'FinnGen']	[]	[]
GCST007065	Eosinophil counts	['EFO_0004842']	['EFO_0004842']	30595370	2018-12-27	0	0	440000		['Harmonized summary statistics are not available or empty']	[]
GCST90018900	Pneumoconiosis	['MONDO_0015926']	['MONDO_0015926']	34594039	2021-09-30	518	655581	656099	['BBJ', 'UKB', 'FinnGen']	[]	[]
GCST009041	Eosinophil counts	['EFO_0004842']	['EFO_0004842']	31675503	2019-10-01	0	0	7526		['Harmonized summary statistics are not available or empty']	[]
GCST90018892	Pulmonary tuberculosis	['EFO_1000049']	['EFO_1000049']	34594039	2021-09-30	8695	647362	656057	['BBJ', 'UKB', 'FinnGen']	[]	[]
GCST010760	Breast cancer somatic mutation signature APOBEC C>T	['EFO_0000305']	['EFO_0000305']	31173346	2019-06-27	0	0	974		['Harmonized summary statistics are not available or empty']	[]
GCST90005593	rfMRI connectivity (ICA100 edge 740)	['OBA_2045295']	['OBA_2045295']	33875891	2021-04-19	0	0	21081	['UKB']	[]	[]
GCST90012708	Parathyrin.intact [Mass/volume] in Serum or Plasma	['EFO_0803350']	['EFO_0803350']	33441150	2021-01-13	0	0	6708	['BioVU']	['Harmonized summary statistics are not available or empty']	[]
GCST90017028	Gut microbiota abundance (genus Lachnospiraceae UCG010 id.11330)	['EFO_0007874']	['EFO_0007874']	33462485	2021-01-18	0	0	18340		[]	[]
GCST90018936	Urticaria	['EFO_0005531']	['EFO_0005531']	34594039	2021-09-30	10950	645082	656032	['BBJ', 'UKB', 'FinnGen']	[]	[]
GCST90018907	Psoriasis vulgaris	['EFO_1001494']	['EFO_1001494']	34594039	2021-09-30	5278	650391	655669	['BBJ', 'UKB', 'FinnGen']	[]	[]
GCST90024305	Alkylphosphatidylcholine (O-18:0/18:2) levels	['EFO_0010226']	['EFO_0010226']	35668104	2022-06-06	0	0	4492	['BHS']	[]	['Metabolite']
GCST90024311	Alkylphosphatidylcholine (O-32:2) levels	['EFO_0010226']	['EFO_0010226']	35668104	2022-06-06	0	0	4492	['BHS']	[]	['Metabolite']
GCST90025228	Acylcarnitine (16:1) levels	['EFO_0005059']	['EFO_0005059']	35668104	2022-06-06	0	0	4492	['BHS']	[]	['Metabolite']
GCST90025776	Triacylglycerol (49:1) [NL-15:0] levels	['EFO_0021479']	['EFO_0021479']	35668104	2022-06-06	0	0	4492	['BHS']	[]	['Metabolite']
GCST90026007	Cortisol levels	['EFO_0005843']	['EFO_0005843']	33437055	2021-01-12	0	0	291		[]	['Metabolite']
GCST90026151	Dimethyl sulfone levels	['EFO_0004725']	['EFO_0004725']	33437055	2021-01-12	0	0	291		[]	['Metabolite']
GCST90026211	N-acetylaspartate (naa) levels	['EFO_0004725']	['EFO_0004725']	33437055	2021-01-12	0	0	291		[]	['Metabolite']
GCST90026520	White blood cell count (basophil)	['EFO_0005090']	['EFO_0005090']	34107879	2021-06-09	0	0	27236	['BMBB', 'ARIC', 'CARDIA', 'WHI']	['Harmonized summary statistics are not available or empty']	[]
GCST90029087	Apolipoprotein B levels	['EFO_0004615']	['EFO_0004615']	34376796	2021-08-11	0	0	2559		['Harmonized summary statistics are not available or empty']	[]
GCST90018938	Uveitis	['EFO_1001231']	['EFO_1001231']	34594039	2021-09-30	2741	652726	655467	['BBJ', 'UKB', 'FinnGen']	[]	[]
GCST90018821	Chronic pancreatitis	['EFO_0000278']	['EFO_0000278']	34594039	2021-09-30	1881	653575	655456	['BBJ', 'UKB', 'FinnGen']	[]	[]
GCST90018916	Sleep apnea syndrome	['EFO_0003877']	['EFO_0003877']	34594039	2021-09-30	14291	640899	655190	['BBJ', 'UKB', 'FinnGen']	[]	[]
GCST90018927	Stevens-Johnson syndrome	['EFO_0004276']	['EFO_0004276']	34594039	2021-09-30	405	654764	655169	['BBJ', 'UKB', 'FinnGen']	[]	[]
GCST90060256	Phosphatidylethanolamine-O_36:5_[M-H]1-/Phosphatidylethanolamine-P_36:4_[M-H]1- levels	['EFO_0010228']	['EFO_0010228']	34503513	2021-09-10	0	0	13814	['INTERVAL']	['The number of SNPs in the study is below the expected threshold']	['Metabolite']
GCST90060672	Phosphatidylcholine(32:2)_[M-H]1-/Phosphatidylethanolamine(35:2)_[M-H]1- levels	['EFO_0010226']	['EFO_0010226']	34503513	2021-09-10	0	0	5662	['PROMIS']	[]	['Metabolite']
GCST90018884	Nephrotic syndrome	['EFO_0004255']	['EFO_0004255']	34594039	2021-09-30	2089	652667	654756	['BBJ', 'UKB', 'FinnGen']	[]	[]
GCST90018902	Pneumothorax	['MONDO_0002076']	['MONDO_0002076']	34594039	2021-09-30	2439	652285	654724	['BBJ', 'UKB', 'FinnGen']	[]	[]
GCST90093197	Pulse pressure x anxiety symptoms interaction (2df test)	['EFO_0005230', 'EFO_0005763']	['EFO_0005763', 'EFO_0005230']	34734193	2020-10-31	0	0	747	['MESA', 'SP2']	['Harmonized summary statistics are not available or empty']	[]
GCST90093916	Gut microbiota abundance (Eubacterium_siraeum)	['EFO_0007874']	['EFO_0007874']	33563976	2021-02-09	0	0	618		['Harmonized summary statistics are not available or empty']	[]
GCST90095036	Waist-to-hip ratio adjusted for BMI	['EFO_0007788']	['EFO_0007788']	35399580	2022-03-11	0	0	13500	['BioMe', 'Baependi', 'CANDELA', 'NC-BCFR', 'SFBCS', 'FIND', 'HCHS', 'SOL', 'Los Angeles Latino Eye Study', 'MEC', 'MESA', 'Mexico City 1', 'Mexico City 2', 'MHS', '1982 Pelotas (Brazil) Birth Cohort Study', 'SAFS', 'STARR COUNTY', 'T2D SIGMA Studies', 'WHI']	[]	[]
GCST90101250	Legumain levels	['EFO_0020530']	['EFO_0020530']	28240269	2017-02-27	0	0	997	['KORA']	['Harmonized summary statistics are not available or empty']	[]
GCST90101263	Limbic system-associated membrane protein levels	['OBA_2050242']	['OBA_2050242']	28240269	2017-02-27	0	0	997	['KORA']	['Harmonized summary statistics are not available or empty']	[]
GCST90101591	TGF-beta receptor type-2 levels	['EFO_0020767']	['EFO_0020767']	28240269	2017-02-27	0	0	997	['KORA']	['Harmonized summary statistics are not available or empty']	[]
GCST90558100	Systemic lupus erythematosus	['MONDO_0007915']	['MONDO_0007915']	40262193	2025-04-22	6547	648130	654677	['UKB', 'NR']	['The number of SNPs in the study is below the expected threshold']	[]
GCST90134120	Phenyllactate (PLA) levels in elite athletes	['EFO_0021662']	['EFO_0021662']	31882771	2019-12-27	0	0	490		['Harmonized summary statistics are not available or empty']	[]
GCST90134222	Lanthionine levels in elite athletes	['EFO_0005653']	['EFO_0005653']	31882771	2019-12-27	0	0	490		['Harmonized summary statistics are not available or empty']	[]
GCST90140482	X-17354 levels	['EFO_0800776']	['EFO_0800776']	35347128	2022-03-28	0	0	6136	['METSIM']	['Harmonized summary statistics are not available or empty']	[]
GCST90161177	Apolipoprotein A levels x vegetarianism interaction	['EFO_0004614', 'EFO_0008111']	['EFO_0004614', 'EFO_0008111']	38990837	2024-07-11	0	0	133705	['UKB']	['Harmonized summary statistics are not available or empty']	['GxE']
GCST90176178	Lysophosphatidylcholines (18:0) levels	['EFO_0010359']	['EFO_0010359']	35995766	2022-08-22	0	0	2466	['JHS']	['Harmonized summary statistics are not available or empty']	['Metabolite']
GCST90176209	Propionylcarnitine (c3) levels	['EFO_0020942']	['EFO_0020942']	35995766	2022-08-22	0	0	2466	['JHS']	['Harmonized summary statistics are not available or empty']	['Metabolite']
GCST90177440	Metabolite peak levels (QI2033)	['EFO_0004725']	['EFO_0004725']	35995766	2022-08-22	0	0	2466	['JHS']	['Harmonized summary statistics are not available or empty']	['Metabolite']
GCST90177893	Metabolite peak levels (QI546)	['EFO_0004725']	['EFO_0004725']	35995766	2022-08-22	0	0	2466	['JHS']	['Harmonized summary statistics are not available or empty']	['Metabolite']
GCST90178186	Metabolite peak levels (QI6678)	['EFO_0004725']	['EFO_0004725']	35995766	2022-08-22	0	0	2466	['JHS']	['Harmonized summary statistics are not available or empty']	['Metabolite']
GCST90200413	2'-deoxyuridine levels	['EFO_0800643']	['EFO_0800643']	36635386	2023-01-12	0	0	7915	['CLSA']	[]	['Metabolite']
GCST90203554	Glycosyl-N-behenoyl-sphingadienine (d18:2/22:0) levels	['EFO_0800520']	['EFO_0800520']	36635386	2023-01-12	0	0	107	['CLSA']	[]	['Metabolite']
GCST90203680	3,5-dichloro-2,6-dihydroxybenzoic acid levels	['EFO_0801054']	['EFO_0801054']	36635386	2023-01-12	0	0	106	['CLSA']	[]	['Metabolite']
GCST90205211	Gluteofemoral adipose tissue volumes	['EFO_0803317']	['EFO_0803317']	35773277	2022-06-30	0	0	19872	['UKB']	['Harmonized summary statistics are not available or empty']	[]
GCST90245755	X-24544 levels	['EFO_0800892']	['EFO_0800892']	36357675	2022-11-10	0	0	14296	['INTERVAL', 'EPIC-Norfolk']	['Harmonized summary statistics are not available or empty']	[]
GCST90245758	X-24699 levels	['EFO_0800902']	['EFO_0800902']	36357675	2022-11-10	0	0	14296	['INTERVAL', 'EPIC-Norfolk']	['Harmonized summary statistics are not available or empty']	[]
GCST90246434	Alcohol dehydrogenase 1C levels	['EFO_0004747']	['EFO_0004747']	34648354	2021-11-12	0	0	10708	['other']	['Harmonized summary statistics are not available or empty']	[]
GCST90246457	Angiogenic factor with G patch and FHA domains 1 levels	['EFO_0802278']	['EFO_0802278']	34648354	2021-11-12	0	0	10708	['other']	['Harmonized summary statistics are not available or empty']	[]
GCST90247708	Growth/differentiation factor 15 levels	['EFO_0004747']	['EFO_0004747']	34648354	2021-11-12	0	0	10708	['other']	['Harmonized summary statistics are not available or empty']	[]
GCST90248322	Leucine-rich repeat-containing protein 52 levels	['EFO_0004747']	['EFO_0004747']	34648354	2021-11-12	0	0	10708	['other']	['Harmonized summary statistics are not available or empty']	[]
GCST90255452	Vitamin B6 intake	['EFO_0020084']	['EFO_0020084']	36777999	2022-10-05	0	0	66238	['KoGES']	['Harmonized summary statistics are not available or empty']	[]
GCST90255518	High density lipoprotein cholesterol levels	['EFO_0004612']	['EFO_0004612']	36575460	2022-12-27	0	0	943600	['multiple']	['Harmonized summary statistics are not available or empty']	[]
GCST90255796	Bilateral amygdala volume x postnatal stress interaction	['EFO_0006783', 'EFO_0021790']	['EFO_0006783', 'EFO_0021790']	36777645	2022-11-16	0	0	2257	['Generation_R']	[]	['GxE']
GCST90258017	Alpha-glycerophosphate levels in chronic kidney disease	['EFO_0010968']	['EFO_0010968']	35120996	2022-02-01	0	0	687	['CRIC']	[]	['Metabolite']
GCST90268003	Increased appetite in major depressive disorder, bipolar disorder or schizophrenia spectrum disorders	['EFO_0007829']	['EFO_0007829']	36652833	2023-01-16	0	0	1042	['other']	['Harmonized summary statistics are not available or empty']	[]
GCST90276154	Frequency of common cold infection	['EFO_0008417']	['EFO_0008417']	37108169	2023-04-10	0	0	1015	['CROATIA-KORCULA', 'CROATIA-SPLIT', 'CROATIA-VIS']	['Harmonized summary statistics are not available or empty']	[]
GCST90279592	Plasma metabolome feature (c18_685)	['EFO_0005664']	['EFO_0005664']	36482414	2022-12-08	0	0	441	['other']	['Harmonized summary statistics are not available or empty']	[]
GCST90293965	Seropositivity for faecalibacterium peptide (agilent_114018)	['EFO_0803623']	['EFO_0803623']	37164013	2023-04-25	0	0	1745	['Lifelines', 'other']	['Harmonized summary statistics are not available or empty']	[]
GCST90296188	Eicosanoid 9S-HpOTrE levels	['EFO_0020044']	['EFO_0020044']	37524825	2023-07-31	0	0	8406	['ARIC']	['Harmonized summary statistics are not available or empty']	[]
GCST90018783	Aortic aneurysm	['EFO_0001666']	['EFO_0001666']	34594039	2021-09-30	4385	649565	653950	['BBJ', 'UKB', 'FinnGen']	[]	[]
GCST90384658	DTI TBSS MO Fornix cres+Stria terminalis R	['EFO_0004346']	['EFO_0004346']	38811844	2024-05-29	0	0	7058	['CHIMGEN']	[]	[]
GCST90384913	T1 FreeSurfer a2009s rh G orbital area	['EFO_0004346']	['EFO_0004346']	38811844	2024-05-29	0	0	7058	['CHIMGEN']	[]	[]
GCST90386408	REST UKBBICA NET100 0554	['EFO_0004346']	['EFO_0004346']	38811844	2024-05-29	0	0	7058	['CHIMGEN']	[]	[]
GCST90387511	T1 CAT volume R RightThalamus	['EFO_0004346']	['EFO_0004346']	38811844	2024-05-29	0	0	40282	['UKB', 'CHIMGEN']	[]	[]
GCST90389473	REST UKBBICA NET100 0205	['EFO_0004346']	['EFO_0004346']	38811844	2024-05-29	0	0	40282	['UKB', 'CHIMGEN']	[]	[]
GCST90390097	REST UKBBICA NET100 0829	['EFO_0004346']	['EFO_0004346']	38811844	2024-05-29	0	0	40282	['UKB', 'CHIMGEN']	[]	[]
GCST90390808	REST UKBBICA NODEamps100 0055	['EFO_0004346']	['EFO_0004346']	38811844	2024-05-29	0	0	40282	['UKB', 'CHIMGEN']	[]	[]
GCST90429832	Saliva microbiota abundance (Species periodonticum)	['EFO_0801229']	['EFO_0801229']	38926497	2024-06-26	0	0	610	['ADDITION-PRO']	[]	[]
GCST90432447	Class E basic helix-loop-helix protein 40 levels	['OBA_2051258']	['OBA_2051258']	37794183	2023-10-04	0	0	46327	['UKB-PPP']	['Harmonized summary statistics are not available or empty']	[]
GCST90432727	Centrin-3 levels	['OBA_2040992']	['OBA_2040992']	37794183	2023-10-04	0	0	46327	['UKB-PPP']	['Harmonized summary statistics are not available or empty']	[]
GCST90432916	Cathepsin E levels	['EFO_0020241']	['EFO_0020241']	37794183	2023-10-04	0	0	46327	['UKB-PPP']	['Harmonized summary statistics are not available or empty']	[]
GCST90018791	Allergic conjunctivitis	['EFO_0009450']	['EFO_0009450']	34594039	2021-09-30	4513	649376	653889	['BBJ', 'UKB', 'FinnGen']	[]	[]
GCST90276156	Aortic stenosis	['EFO_0000266']	['EFO_0000266']	37038246	2023-04-11	13765	640102	653867	['BioVU', 'deCODE', 'GERA', 'MD', 'Penn', 'UKB', 'Umea', 'NR']	['Harmonized summary statistics are not available or empty']	[]
GCST90297847	Dupuytren's disease	['EFO_0004229']	['EFO_0004229']	37315093	2023-06-01	7871	645880	653751	['UKB', 'Finngen', 'MGI']	['Harmonized summary statistics are not available or empty']	[]
GCST90503367	FGF21 levels	['EFO_0004747']	['EFO_0004747']	38326779	2024-02-08	0	0	318	['500FG', '300BCG']	['Harmonized summary statistics are not available or empty']	[]
GCST90569241	Gut microbial network clusters (BlueViolet (at 3 months) x Household furry pet cat or dog (3 Months) interaction	['EFO_0007874', 'EFO_0007944']	['EFO_0007944', 'EFO_0007874']	40187613	2025-04-03	0	0	693	['CHILD']	['Harmonized summary statistics are not available or empty']	[]
GCST90569439	Gut microbial network clusters (Sienna (at 1 year) x Household furry pet cat (3 Months) interaction	['EFO_0007874', 'EFO_0007944']	['EFO_0007944', 'EFO_0007874']	40187613	2025-04-03	0	0	688	['CHILD']	['Harmonized summary statistics are not available or empty']	[]
GCST90018866	IgA nephropathy	['EFO_0004194']	['EFO_0004194']	34594039	2021-09-30	15658	637485	653143	['BBJ', 'UKB', 'FinnGen']	[]	[]
GCST90455647	Education attainment or cannabis use disorder	['EFO_0007191', 'EFO_0011015']	['EFO_0007191', 'EFO_0011015']	38250258	2024-01-04	14808	343726	652257	['NR']	['Harmonized summary statistics are not available or empty']	[]
GCST90018785	Autoimmune hepatitis	['EFO_0005676']	['EFO_0005676']	34594039	2021-09-30	906	650942	651848	['BBJ', 'UKB', 'FinnGen']	[]	[]
GCST90454538	Pelvic organ prolapse	['EFO_0004710']	['EFO_0004710']	39349682	2024-09-30	28857	622916	651773	['OBi', 'BBJ', 'NR']	['Harmonized summary statistics are not available or empty']	[]
GCST000083_8	Select biomarker traits	['EFO_0004789']	['EFO_0004789']	17903293	2007-09-19	0	0	1012		['Harmonized summary statistics are not available or empty']	[]
GCST000355	Menarche (age at onset)	['EFO_0004703']	['EFO_0004703']	19282985	2009-03-13	0	0	477		['Harmonized summary statistics are not available or empty']	[]
GCST001080	Fracture-related traits	['EFO_0004516']	['EFO_0004516']	21611967	2011-05-24	0	0	2038		['Harmonized summary statistics are not available or empty']	[]
GCST001893	Electrocardiographic conduction measures	['OBA_1001086']	['OBA_1001086']	23463857	2013-03-05	0	0	5272		['Harmonized summary statistics are not available or empty']	[]
GCST002132	Non-substance related behavioral disinhibition	['EFO_0005432']	['EFO_0005432']	23942779	2013-08-14	0	0	7188		['Harmonized summary statistics are not available or empty']	[]
GCST008871	Basal cell carcinoma	['EFO_0004193']	['EFO_0004193']	31174203	2019-06-07	31787	619351	651138		['Harmonized summary statistics are not available or empty']	[]
GCST004207	HDL cholesterol	['EFO_0004612']	['EFO_0004612']	28270201	2017-03-07	0	0	19223		['Harmonized summary statistics are not available or empty']	[]
GCST90018802	Bronchitis	['EFO_0009661']	['EFO_0009661']	34594039	2021-09-30	5948	644818	650766	['BBJ', 'UKB', 'FinnGen']	[]	[]
GCST005653	Cleft lip with or without cleft palate (maternal periconceptional alcohol intake interaction)	['EFO_0003959', 'EFO_0009113']	['EFO_0003959', 'EFO_0009113']	29535761	2018-02-26	0	0	1908		['Harmonized summary statistics are not available or empty']	[]
GCST006103	Interleukin-6 levels	['EFO_0004810']	['EFO_0004810']	22205395	2011-12-29	0	0	697		['Harmonized summary statistics are not available or empty']	[]
GCST90018820	Chronic glomerulonephritis	['MONDO_0002462']	['MONDO_0002462']	34594039	2021-09-30	776	649600	650376	['BBJ', 'UKB', 'FinnGen']	[]	[]
GCST008167	Mean platelet volume	['OBA_0003277']	['OBA_0003277']	31194788	2019-06-13	0	0	4675		['Harmonized summary statistics are not available or empty']	[]
GCST010069	Lactate dehydrogenase levels	['EFO_0004808']	['EFO_0004808']	26838040	2016-02-03	0	0	98585		['Harmonized summary statistics are not available or empty']	[]
GCST90018788	Acute glomerulonephritis	['MONDO_0002462']	['MONDO_0002462']	34594039	2021-09-30	717	649600	650317	['BBJ', 'UKB', 'FinnGen']	[]	[]
GCST90002625	aseg lh volume Amygdala	['OBA_2050009']	['OBA_2050009']	33875891	2021-04-19	0	0	21282	['UKB']	[]	[]
GCST90002630	aseg lh number HolesBeforeFixing	['OBA_2050009']	['OBA_2050009']	33875891	2021-04-19	0	0	21282	['UKB']	[]	[]
GCST90002695	HippSubfield rh volume presubiculum-head	['OBA_2050009']	['OBA_2050009']	33875891	2021-04-19	0	0	21282	['UKB']	[]	[]
GCST90002706	HippSubfield rh volume fimbria	['OBA_2050009']	['OBA_2050009']	33875891	2021-04-19	0	0	21282	['UKB']	[]	[]
GCST90004188	IDP dMRI TBSS L3 Anterior limb of internal capsule L	['EFO_0004641']	['EFO_0004641']	33875891	2021-04-19	0	0	20860	['UKB']	[]	[]
GCST90004811	rfMRI connectivity (ICA25 edge 168)	['OBA_2045295']	['OBA_2045295']	33875891	2021-04-19	0	0	21081	['UKB']	[]	[]
GCST90005006	rfMRI connectivity (ICA100 edge 153)	['OBA_2045295']	['OBA_2045295']	33875891	2021-04-19	0	0	21081	['UKB']	[]	[]
GCST90005361	rfMRI connectivity (ICA100 edge 508)	['OBA_2045295']	['OBA_2045295']	33875891	2021-04-19	0	0	21081	['UKB']	[]	[]
GCST90005901	rfMRI connectivity (ICA100 edge 1048)	['OBA_2045295']	['OBA_2045295']	33875891	2021-04-19	0	0	21081	['UKB']	[]	[]
GCST009097	Venous thromboembolism	['EFO_0004286']	['EFO_0004286']	31676865	2019-11-01	26066	624053	650119		['Harmonized summary statistics are not available or empty']	[]
GCST90025391	Lysophosphatidylcholine (18:1) [sn1] levels	['EFO_0010360']	['EFO_0010360']	35668104	2022-06-06	0	0	4492	['BHS']	[]	['Metabolite']
GCST90026264	Serine levels	['EFO_0004725']	['EFO_0004725']	33437055	2021-01-12	0	0	291		[]	['Metabolite']
GCST90029164	Urinary sodium levels	['EFO_0009282']	['EFO_0009282']	34376796	2021-08-11	0	0	9354		['Harmonized summary statistics are not available or empty']	[]
GCST90032337	Cyanobacteria abundance in stool	['EFO_0007874']	['EFO_0007874']	35115689	2022-02-03	0	0	5959	['FINRISK']	[]	[]
GCST90032620	UBA6398 abundance in stool	['EFO_0007874']	['EFO_0007874']	35115689	2022-02-03	0	0	5959	['FINRISK']	[]	[]
GCST90018784	Atopic dermatitis	['EFO_0000274']	['EFO_0000274']	34594039	2021-09-30	10520	638882	649402	['BBJ', 'UKB', 'FinnGen']	[]	[]
GCST010866	Coronary artery disease	['EFO_0001645']	['EFO_0001645']	33020668	2020-10-05	121234	527824	649058		['Harmonized summary statistics are not available or empty']	[]
GCST90060583	Fatty acid(22:6)_[M-H]1- levels	['EFO_0005110']	['EFO_0005110']	34503513	2021-09-10	0	0	5662	['PROMIS']	[]	['Metabolite']
GCST90103428	COVID-19 (covid vs negative)	['MONDO_0100096']	['MONDO_0100096']	35241825	2022-03-03	210520	438420	648940	['UKB', 'GHS', 'PMB', 'other']	['Harmonized summary statistics are not available or empty']	[]
GCST90018851	Gastric ulcer	['EFO_0009454']	['EFO_0009454']	34594039	2021-09-30	18943	629212	648155	['BBJ', 'UKB', 'FinnGen']	[]	[]
GCST90018863	Interstitial lung disease	['EFO_0004244']	['EFO_0004244']	34594039	2021-09-30	3313	644534	647847	['BBJ', 'UKB', 'FinnGen']	[]	[]
GCST90018913	Rheumatic fever	['EFO_0008416']	['EFO_0008416']	34594039	2021-09-30	542	647097	647639	['BBJ', 'UKB', 'FinnGen']	[]	[]
GCST90129358	Transferrin N-glycan 14 levels	['EFO_0021537']	['EFO_0021537']	35332118	2022-03-24	0	0	1890	['CROATIA-Korcula', 'VIKING']	['Harmonized summary statistics are not available or empty']	[]
GCST90133991	Linoleoyl-arachidonoyl-glycerol (18:2/20:4) [2] levels in elite athletes	['EFO_0004529']	['EFO_0004529']	31882771	2019-12-27	0	0	490		['Harmonized summary statistics are not available or empty']	[]
GCST90134439	1-aminocyclopropane-1-carboxylate levels	['EFO_0021828']	['EFO_0021828']	35888748	2022-07-06	0	0	998	['NR']	['Harmonized summary statistics are not available or empty']	[]
GCST90018903	Pollinosis	['EFO_0003956']	['EFO_0003956']	34594039	2021-09-30	21487	626150	647637	['BBJ', 'UKB', 'FinnGen']	[]	[]
GCST90139484	N2,N5-diacetylornithine levels	['EFO_0800070']	['EFO_0800070']	35347128	2022-03-28	0	0	6136	['METSIM']	['Harmonized summary statistics are not available or empty']	[]
GCST90139590	Serotonin levels	['EFO_0004846']	['EFO_0004846']	35347128	2022-03-28	0	0	6136	['METSIM']	['Harmonized summary statistics are not available or empty']	[]
GCST90140345	Gamma-glutamyltyrosine levels	['EFO_0021144']	['EFO_0021144']	35347128	2022-03-28	0	0	6136	['METSIM']	['Harmonized summary statistics are not available or empty']	[]
GCST90140359	X-11441 levels	['EFO_0021235']	['EFO_0021235']	35347128	2022-03-28	0	0	6136	['METSIM']	['Harmonized summary statistics are not available or empty']	[]
GCST90140614	X-24669 levels	['EFO_0800901']	['EFO_0800901']	35347128	2022-03-28	0	0	6136	['METSIM']	['Harmonized summary statistics are not available or empty']	[]
GCST90140761	2-hydroxyibuprofen levels	['EFO_0800976']	['EFO_0800976']	35347128	2022-03-28	0	0	6136	['METSIM']	['Harmonized summary statistics are not available or empty']	[]
GCST90176219	Phosphatidylcholine 34:4 levels	['EFO_0010378']	['EFO_0010378']	35995766	2022-08-22	0	0	2466	['JHS']	['Harmonized summary statistics are not available or empty']	['Metabolite']
GCST90176692	Metabolite peak levels (QI12971)	['EFO_0004725']	['EFO_0004725']	35995766	2022-08-22	0	0	2466	['JHS']	['Harmonized summary statistics are not available or empty']	['Metabolite']
GCST90176877	Metabolite peak levels (QI14476)	['EFO_0004725']	['EFO_0004725']	35995766	2022-08-22	0	0	2466	['JHS']	['Harmonized summary statistics are not available or empty']	['Metabolite']
GCST90177320	Metabolite peak levels (QI15932)	['EFO_0004725']	['EFO_0004725']	35995766	2022-08-22	0	0	2466	['JHS']	['Harmonized summary statistics are not available or empty']	['Metabolite']
GCST90178472	Metabolite peak levels (QI9183)	['EFO_0004725']	['EFO_0004725']	35995766	2022-08-22	0	0	2466	['JHS']	['Harmonized summary statistics are not available or empty']	['Metabolite']
GCST90201010	Alpha-ketobutyrate to 4-methyl-2-oxopentanoate ratio	['EFO_0022223']	['EFO_0022223']	36635386	2023-01-12	0	0	8142	['CLSA']	[]	['Metabolite']
[truncated: 98,540 more rows]

## Sheet: ST2
Supplementary Table 2 | Lead variants with discordant pleiotropic effects.
variantId	Variant identifier in chr_pos_ref_alt format.
betaSignConcordance	Beta-effect directionality concordance score: proportion of same-direction associations across all associated diseases (range 0.5–1; values below 0.8 indicate discordant pleiotropy).
uniqueDiseases	Number of unique diseases associated with this variant (variant pleiotropy score, vPS).
uniqueTherapeuticAreas	Number of unique therapeutic areas associated with this variant.
uniqueDiseaseNames	List of EFO/MONDO/HP ontology identifiers for all associated diseases.
uniqueTherapeuticAreaNames	List of EFO ontology identifiers for all associated therapeutic areas.
prioritisedGenes	Ensembl gene identifier(s) of the L2G-prioritised likely causal gene(s) for this variant.
variantId	betaSignConcordance	uniqueDiseases	uniqueTherapeuticAreas	uniqueDiseaseNames	uniqueTherapeuticAreaNames	prioritisedGenes
19_44908684_T_C	0.659459	85	15	['MONDO_0021187', 'EFO_0009267', 'EFO_0005774', 'EFO_0000677', 'EFO_0005772', 'MONDO_0002175', 'EFO_0001072', 'EFO_0004718', 'MONDO_0004975', 'MONDO_0100096', 'EFO_0001365', 'EFO_0003913', 'EFO_0009544', 'EFO_0000618', 'MONDO_0001627', 'EFO_1000786', 'EFO_0004616', 'EFO_0000771', 'EFO_0003839', 'MONDO_0021661', 'HP_0003419', 'HP_0011868', 'EFO_0000537', 'MONDO_0001336', 'EFO_0001073', 'MONDO_0003…	['OTAR_0000020', 'EFO_0000618', 'MONDO_0024458', 'other', 'EFO_0000319', 'EFO_0005741', 'EFO_0010282', 'OTAR_0000006', 'EFO_0003765', 'EFO_0009605', 'OTAR_0000010', 'EFO_0000540', 'MONDO_0002025', 'OTAR_0000009', 'EFO_0009690']	['ENSG00000130203']
5_1279675_C_T	0.714286	25	5	['MONDO_0021631', 'EFO_0006545', 'EFO_0000305', 'EFO_0009448', 'EFO_0005584', 'EFO_0000759', 'EFO_0000731', 'EFO_0000326', 'EFO_1000650', 'EFO_0005543', 'EFO_0005537', 'EFO_1001958', 'EFO_0001663', 'MONDO_0001438', 'EFO_0000519', 'MONDO_0007254', 'EFO_0000768', 'MONDO_0018364', 'EFO_0000095', 'MONDO_0007915', 'HP_0000131', 'MONDO_0000632', 'EFO_0000294', 'MONDO_0001187', 'EFO_0009191']	['MONDO_0045024', 'EFO_0010285', 'EFO_0000540', 'other', 'EFO_0001379']	['ENSG00000164362']
9_133257521_T_TC	0.775	27	10	['MONDO_0100096', 'EFO_0004607', 'HP_0004398', 'EFO_0003875', 'EFO_0003827', 'EFO_1001408', 'HP_0003124', 'MONDO_0004247', 'EFO_0003777', 'EFO_0000400', 'EFO_0009315', 'HP_0003077', 'EFO_0000384', 'EFO_0000759', 'EFO_0009314', 'EFO_1001395', 'HP_0004418', 'HP_0000023', 'MONDO_0004634', 'EFO_0009552', 'EFO_0009682', 'EFO_0000537', 'EFO_0003907', 'MONDO_0004235', 'HP_0001907', 'EFO_0007940', 'EFO_0…	['EFO_0005741', 'EFO_0010282', 'other', 'EFO_0000319', 'EFO_0009605', 'EFO_0005803', 'EFO_0000540', 'MONDO_0045024', 'OTAR_0000014', 'EFO_0001379']	['ENSG00000175164']
5_132475490_G_A	0.5	14	5	['EFO_0001060', 'EFO_0000729', 'MONDO_0005147', 'EFO_0003898', 'EFO_0000676', 'EFO_0005140', 'MONDO_0015517', 'EFO_0000384', 'EFO_0006812', 'MONDO_0007915', 'EFO_0002609', 'EFO_0008615', 'EFO_1002011', 'EFO_0000094']	['EFO_0000540', 'MONDO_0045024', 'EFO_0009605', 'EFO_0009690', 'OTAR_0000010']	['ENSG00000125347']
22_28725099_A_G	0.694444	32	4	['EFO_0003869', 'MONDO_0007254', 'HP_0000132', 'EFO_0000708', 'EFO_0001663', 'EFO_0001379', 'EFO_0004284', 'MONDO_0004046', 'EFO_0003841', 'MONDO_0002108', 'MONDO_0008903', 'EFO_0000641', 'EFO_0005803', 'EFO_0000660', 'HP_0000138', 'EFO_0000284', 'EFO_0001071', 'EFO_0000731', 'EFO_1001866', 'EFO_0004251', 'EFO_0007355', 'EFO_0008560', 'HP_0000876', 'HP_0400007', 'MONDO_0004992', 'EFO_0002496', 'E…	['MONDO_0045024', 'other', 'OTAR_0000017', 'EFO_0010282']	['ENSG00000183765']
22_43928847_C_G	0.714286	20	9	['EFO_0003894', 'EFO_0009534', 'HP_0001744', 'HP_0001876', 'EFO_0003095', 'EFO_0009545', 'EFO_1001249', 'EFO_0001421', 'HP_0002240', 'HP_0001392', 'HP_0001298', 'EFO_0004274', 'EFO_0008573', 'EFO_0009601', 'EFO_0001422', 'MONDO_0002279', 'EFO_0005774', 'HP_0001541', 'EFO_1000802', 'EFO_0010695']	['EFO_0010285', 'EFO_0010282', 'other', 'EFO_0000319', 'OTAR_0000006', 'OTAR_0000017', 'MONDO_0045024', 'OTAR_0000020', 'EFO_0000618']	['ENSG00000100344']
6_90267049_G_A	0.6	18	4	['MONDO_0002898', 'EFO_0003779', 'MONDO_0005147', 'EFO_0004193', 'EFO_0010176', 'EFO_0004198', 'EFO_0000707', 'EFO_0004705', 'EFO_0009260', 'EFO_0000685', 'EFO_0000389', 'EFO_0000274', 'MONDO_0005301', 'EFO_0004237', 'EFO_1000627', 'EFO_0009190', 'EFO_0004283', 'MONDO_0005148']	['MONDO_0045024', 'EFO_0000540', 'EFO_0009605', 'EFO_0001379']	['ENSG00000112182']
2_27508073_T_C	0.702128	34	13	['EFO_0004274', 'MONDO_0024647', 'MONDO_0001336', 'EFO_0003095', 'EFO_0004799', 'HP_0001082', 'EFO_0009486', 'EFO_0009048', 'MONDO_0005148', 'EFO_0003767', 'EFO_0003770', 'EFO_0009601', 'EFO_0009682', 'EFO_0004210', 'EFO_0000589', 'HP_0003124', 'HP_0003077', 'Orphanet_309005', 'EFO_0009150', 'EFO_0004211', 'MONDO_0021698', 'EFO_0004593', 'GO_0036273', 'EFO_0000384', 'MONDO_0021187', 'EFO_0000731'…	['OTAR_0000006', 'EFO_0009690', 'OTAR_0000020', 'EFO_0010282', 'other', 'MONDO_0024458', 'EFO_0009605', 'EFO_0000540', 'OTAR_0000017', 'OTAR_0000014', 'MONDO_0002025', 'MONDO_0045024', 'EFO_0000618']	['ENSG00000084734']
14_94378610_C_T	0.731707	26	10	['EFO_0004143', 'HP_0002110', 'EFO_0004826', 'EFO_0004799', 'EFO_0004210', 'EFO_0004616', 'EFO_0000464', 'EFO_0009048', 'EFO_0001645', 'EFO_0000341', 'MONDO_0019052', 'EFO_0009910', 'EFO_0009559', 'EFO_0003832', 'EFO_0001422', 'EFO_0009150', 'MONDO_0005277', 'HP_0003418', 'EFO_0001663', 'EFO_1000786', 'EFO_0000544', 'EFO_0010726', 'EFO_0003777', 'MONDO_0021661', 'HP_0001392', 'HP_0002093']	['EFO_0000618', 'other', 'EFO_0000540', 'EFO_0010282', 'OTAR_0000006', 'OTAR_0000010', 'EFO_0000319', 'OTAR_0000020', 'MONDO_0045024', 'EFO_0003765']	['ENSG00000197249']
19_19268740_C_T	0.72973	16	6	['MONDO_0001336', 'EFO_0003095', 'EFO_0001422', 'HP_0003124', 'HP_0001392', 'EFO_0001421', 'MONDO_0012775', 'HP_0003077', 'HP_0001541', 'HP_0001871', 'EFO_0000589', 'EFO_0008573', 'MONDO_0005148', 'MONDO_0002243', 'EFO_0010695', 'EFO_0000707']	['OTAR_0000020', 'EFO_0010282', 'MONDO_0045024', 'other', 'EFO_0005803', 'EFO_0009605']	['ENSG00000213996', 'ENSG00000129933']
12_57133500_T_C	0.756757	16	4	['HP_0002315', 'MONDO_0005277', 'EFO_0009659', 'EFO_0004214', 'EFO_0001666', 'EFO_0010820', 'EFO_0000618', 'EFO_1000059', 'MONDO_0021661', 'EFO_0009550', 'MONDO_0100431', 'EFO_0001645', 'EFO_0003914', 'EFO_1000938', 'EFO_0003843', 'EFO_0005524']	['other', 'EFO_0000319', 'EFO_0000618', 'EFO_0003765']	['ENSG00000123384']
4_147480038_G_A	0.727273	11	2	['EFO_0004265', 'EFO_0000713', 'EFO_0000612', 'EFO_0003776', 'MONDO_0021661', 'EFO_1001375', 'EFO_0001645', 'EFO_0003870', 'EFO_0003914', 'EFO_0009659', 'EFO_0002571']	['EFO_0000319', 'other']	['ENSG00000151617']
4_99318162_T_C	0.765957	29	10	['MONDO_0007079', 'MONDO_0002046', 'EFO_1001931', 'EFO_0005577', 'EFO_0004274', 'HP_0030955', 'MONDO_0021699', 'EFO_0002916', 'EFO_0004329', 'MONDO_0021698', 'EFO_0007066', 'MONDO_0005148', 'EFO_0005570', 'HP_0003111', 'MONDO_0041261', 'MONDO_0002491', 'EFO_0005611', 'EFO_0008573', 'EFO_0004284', 'MONDO_0002494', 'EFO_0001073', 'MONDO_0003916', 'EFO_0000537', 'EFO_0001421', 'EFO_0006859', 'MONDO_…	['EFO_0000618', 'MONDO_0002025', 'MONDO_0045024', 'OTAR_0000006', 'other', 'EFO_0009605', 'OTAR_0000020', 'EFO_0010282', 'EFO_0000319', 'OTAR_0000009']	['ENSG00000196616']
10_62679011_T_C	0.5	14	5	['EFO_0009759', 'EFO_0001060', 'EFO_0000729', 'MONDO_0005147', 'EFO_0003898', 'EFO_0000676', 'EFO_0005140', 'MONDO_0015517', 'EFO_0000384', 'EFO_0006812', 'MONDO_0007915', 'EFO_0002609', 'MONDO_0002009', 'EFO_0003767']	['OTAR_0000010', 'EFO_0000540', 'MONDO_0045024', 'EFO_0009605', 'EFO_0000618']	['ENSG00000181915']
2_203874196_G_A	0.692308	14	6	['MONDO_0005148', 'EFO_0000685', 'EFO_0004705', 'EFO_0009190', 'EFO_0004193', 'EFO_0005140', 'MONDO_0005147', 'EFO_1001466', 'EFO_0000389', 'MONDO_0002898', 'EFO_1000627', 'EFO_0005856', 'EFO_0004198', 'EFO_0009260']	['EFO_0009605', 'EFO_0000540', 'EFO_0001379', 'MONDO_0045024', 'MONDO_0024458', 'OTAR_0000006']	['ENSG00000163599']
12_112379979_T_A	0.625	12	6	['EFO_0004315', 'EFO_0004237', 'HP_0002140', 'EFO_0003913', 'EFO_0004274', 'MONDO_0005575', 'MONDO_0021400', 'EFO_0000341', 'EFO_0000712', 'EFO_0000275', 'EFO_0000612', 'EFO_0001645']	['other', 'EFO_0000540', 'OTAR_0000006', 'MONDO_0045024', 'OTAR_0000010', 'EFO_0000319']	['ENSG00000173064']
2_162267541_C_T	0.52381	18	8	['EFO_1001223', 'MONDO_0005147', 'EFO_0001645', 'EFO_0000676', 'EFO_0003767', 'EFO_0006812', 'MONDO_0005148', 'EFO_0000734', 'EFO_1000627', 'EFO_0003106', 'EFO_0007328', 'EFO_0003778', 'EFO_1001929', 'EFO_0003779', 'EFO_0004705', 'MONDO_0004979', 'EFO_0000729', 'EFO_0000701']	['EFO_0000540', 'EFO_0009605', 'EFO_0000319', 'OTAR_0000020', 'EFO_0001379', 'EFO_0005741', 'OTAR_0000010', 'EFO_0010285']	['ENSG00000115267']
16_20381010_G_A	0.542857	15	6	['EFO_0004253', 'HP_0000790', 'EFO_1000839', 'MONDO_0004828', 'EFO_1002048', 'EFO_0003103', 'EFO_0003884', 'EFO_0000537', 'MONDO_0001302', 'EFO_0003086', 'EFO_1001228', 'MONDO_0001530', 'MONDO_0002280', 'MONDO_0001343', 'MONDO_0024647']	['EFO_0009690', 'other', 'EFO_0005741', 'EFO_0000319', 'EFO_0001379', 'EFO_0005803']	['ENSG00000169340', 'ENSG00000169344']
12_4275678_T_G	0.775	20	12	['EFO_1001462', 'MONDO_0005148', 'EFO_0003770', 'EFO_0000400', 'EFO_0008506', 'HP_0003077', 'EFO_1000783', 'Orphanet_309005', 'EFO_0004997', 'EFO_1000209', 'EFO_0000712', 'EFO_0001645', 'EFO_0009486', 'EFO_0000275', 'EFO_0005754', 'EFO_0003769', 'EFO_0009406', 'GO_0036273', 'EFO_0000676', 'EFO_0004593']	['EFO_0005741', 'EFO_0009605', 'MONDO_0024458', 'EFO_0001379', 'other', 'EFO_0000618', 'OTAR_0000020', 'EFO_0009690', 'MONDO_0045024', 'EFO_0000319', 'EFO_0000540', 'OTAR_0000014']	['ENSG00000118971']
6_12903725_A_G	0.730337	20	3	['EFO_1000985', 'EFO_1000938', 'EFO_0000618', 'EFO_0003914', 'EFO_0001645', 'MONDO_0005277', 'EFO_0003777', 'MONDO_0021661', 'EFO_0000612', 'EFO_0009550', 'EFO_0003913', 'EFO_1000059', 'EFO_0003776', 'HP_0002315', 'EFO_0010820', 'EFO_0003144', 'EFO_0003951', 'EFO_0000319', 'EFO_1001375', 'MONDO_0100431']	['EFO_0000319', 'other', 'EFO_0000618']	['ENSG00000112137']
1_72371556_T_C	0.75	10	3	['MONDO_0002009', 'MONDO_0004985', 'EFO_0001073', 'EFO_0003888', 'EFO_0003756', 'MONDO_0005090', 'EFO_0004895', 'EFO_0004242', 'MONDO_0005351', 'EFO_0003767']	['EFO_0000618', 'OTAR_0000020', 'EFO_0000540']	['ENSG00000172260']
6_43790159_C_A	0.733333	11	4	['GO_0036273', 'HP_0003077', 'EFO_0000537', 'HP_0010313', 'MONDO_0001336', 'MONDO_0021661', 'EFO_0000275', 'EFO_0004616', 'EFO_0020975', 'EFO_0001645', 'EFO_0002571']	['other', 'EFO_0000319', 'OTAR_0000020', 'OTAR_0000006']	['ENSG00000112715']
2_43845437_G_T	0.5	14	4	['Orphanet_309005', 'EFO_0003832', 'HP_0001082', 'EFO_0004799', 'HP_0003124', 'EFO_0000589', 'EFO_1000400', 'MONDO_0021661', 'EFO_0003777', 'EFO_0001645', 'MONDO_0021187', 'EFO_0004210', 'EFO_0004911', 'MONDO_0001336']	['OTAR_0000020', 'EFO_0010282', 'other', 'EFO_0000319']	['ENSG00000143921']
12_111269073_C_T	0.571429	13	7	['EFO_0004274', 'EFO_0000712', 'EFO_0002916', 'EFO_0004237', 'EFO_0000612', 'MONDO_0005575', 'EFO_0003913', 'MONDO_0005148', 'EFO_0001422', 'MONDO_0021400', 'EFO_0000341', 'EFO_0000384', 'HP_0002140']	['OTAR_0000006', 'EFO_0000319', 'MONDO_0045024', 'EFO_0000540', 'other', 'EFO_0009605', 'OTAR_0000010']	['ENSG00000111249', 'ENSG00000111252']
20_35169027_A_C	0.6	10	4	['EFO_0000389', 'EFO_0004198', 'EFO_0003907', 'EFO_0003827', 'EFO_1000243', 'MONDO_0002898', 'HP_0001907', 'EFO_0003777', 'EFO_1000763', 'EFO_0005584']	['MONDO_0045024', 'other', 'EFO_0000319', 'EFO_0010285']	['ENSG00000101000']
5_169588475_G_A	0.6	14	3	['MONDO_0004992', 'EFO_0009260', 'EFO_0009448', 'EFO_0002890', 'EFO_0000768', 'EFO_0004244', 'EFO_0003869', 'MONDO_0007254', 'MONDO_0002898', 'EFO_0004193', 'MONDO_0008315', 'HP_0002093', 'EFO_0002496', 'EFO_0001663']	['MONDO_0045024', 'OTAR_0000010', 'other']	['ENSG00000040275']
1_161509955_A_G	0.625	11	3	['EFO_0004246', 'MONDO_0043579', 'EFO_0003872', 'EFO_0000729', 'EFO_0000384', 'MONDO_0007915', 'EFO_0000685', 'EFO_0000555', 'EFO_0003767', 'EFO_1001223', 'EFO_0003898']	['EFO_0000319', 'EFO_0000540', 'EFO_0010282']	['ENSG00000143226']
12_6384185_A_G	0.642857	11	6	['EFO_0007352', 'MONDO_0020592', 'EFO_0007429', 'HP_0000264', 'MONDO_0003276', 'EFO_0007149', 'EFO_0600086', 'MONDO_0001039', 'EFO_0009518', 'MONDO_0001212', 'MONDO_0004867']	['EFO_0000540', 'OTAR_0000010', 'EFO_0005741', 'other', 'MONDO_0021205', 'OTAR_0000009']	['ENSG00000111321']
16_75200974_C_A	0.727273	10	6	['MONDO_0005147', 'MONDO_0005148', 'EFO_1000783', 'MONDO_0100096', 'EFO_0001365', 'EFO_1001492', 'EFO_0004683', 'EFO_0002618', 'EFO_0001645', 'EFO_0000400']	['EFO_0009605', 'EFO_0000618', 'MONDO_0024458', 'EFO_0005741', 'MONDO_0045024', 'EFO_0000319']	['ENSG00000168928', 'ENSG00000168925']
14_36269155_C_T	0.736842	11	3	['EFO_0005140', 'EFO_0003841', 'MONDO_0002108', 'EFO_0009191', 'MONDO_0001658', 'MONDO_0000334', 'EFO_0004705', 'EFO_1001436', 'EFO_1000627', 'EFO_0009190', 'EFO_0003779']	['EFO_0000540', 'MONDO_0045024', 'EFO_0001379']	['ENSG00000151332']
9_133270004_C_A	0.727273	10	6	['EFO_0004705', 'EFO_0003907', 'EFO_0009552', 'HP_0002239', 'EFO_0003827', 'EFO_1001408', 'EFO_0009314', 'EFO_1000783', 'EFO_0004190', 'EFO_0003875']	['EFO_0001379', 'other', 'EFO_0000319', 'EFO_0005803', 'EFO_0000618', 'MONDO_0024458']	['ENSG00000175164']

## Sheet: ST3
Supplementary Table 3 | Gene set enrichment analysis results for disease-associated and pleiotropic genes.
Term	Pathway or gene set name.
Source	Database source of the gene set (e.g., Reactome_Pathways_2024, KEGG).
es	Enrichment score: the degree to which the gene set is overrepresented at the top or bottom of the ranked gene list.
nes	Normalised enrichment score (NES): enrichment score normalised for gene set size and permutations; positive values indicate enrichment in highly pleiotropic genes, negative values in lowly pleiotropic genes.
pval	Nominal p-value from the permutation test.
sidak	Sidak-corrected p-value for multiple testing across gene sets within each database.
fdr	False discovery rate (FDR q-value) adjusted across all tested gene sets.
geneset_size	Number of genes in the gene set.
leading_edge	Genes contributing to the enrichment signal (leading edge subset).
propagated_edge	Genes in the propagated edge, including genes connected to the leading edge via protein–protein interaction networks.
Term	Source	es	nes	pval	sidak	fdr	geneset_size	leading_edge	propagated_edge
Signal Transduction	Reactome_Pathways_2024	0.486533	7.09974	1.25e-12	3.07e-09	3.07e-09	2613	CDKN2B,SMAD3,APOE,SH2B3,TCF7L2,VEGFA,ESR1,PPARG,CRHR1,NCAM1,ADCY5,MC4R,SOX9,INSR,BCL2L11,TRIB1,IRS1,MLN,ERBB4,TYK2,RSPO3,BMP2,GIPR,MST1,TCF4,ARHGAP15,ITPR3,SOX4,GATA3,MECOM,RUNX3,ID4,FER,PTPN11,KLB,IL2RA,PTGER4,RARB,ZNRF3,TERT,FES,LTBP1,ABCG8,PKN2,MAPKAPK5,NFKB1,SMAD6,BDNF,NFATC1,ABCA1,STAG1,FASLG,EP300,SH3PXD2A,SORCS3,ARHGAP42,STAT6,ID2,RASGRP1,PTPRJ,SPRY2,MC1R,PDE4B,MAD1L1,TGFB2,IL6R,NCOR2,MAML…	FNBP1,BAD,ANKFY1,FRS3,FRS2,PRKAB1,PRKAB2,SCD,SPINT2,SPINT1,AGTR2,AGTR1,BAX,OPTN,ATF2,PRKAA2,SCT,ATF1,CRABP1,C3AR1,CRABP2,IFT172,DLL1,PRKAA1,UACA,DLL4,CRHBP,NEURL1B,AKT3,AKT1,AKT2,STOM,WLS,EPSTI1,CNOT6L,CREBBP,JAG1,JAG2,ATP6AP1,PBX1,MOV10,VANGL2,BCR,VANGL1,FASN,DZIP1,STRN,TFRC,ITSN1,ITSN2,CDCA8,NR2E1,PDGFC,PDGFB,PDGFA,F11R,GATA3,M,HTR6,N,HTR4,PRKACG,HTR7,TBK1,PDGFD,PIP5K1A,PIP5K1B,PIP5K1C,SFN,PRKA…
Mitochondrial Translation	Reactome_Pathways_2024	-0.544946	-6.6333	3.28e-11	8.07e-08	4.03e-08	97	MRPL33,MRPL3,MTRF1L,MRPS35,MRPL39,TSFM,MRPL9,DAP3,MRPL17,MRPS6,MRPS23,MRPL52,MRPL21,MRPS27,MRPS9,MRPS22,MRPL45,MRPL4,MRPL13,MRPS11,MRPS18A,MRPS33,MTIF2,MRPL46,MRPL34,TUFM,MRPS14,GFM1	TUFM,PTCD3,MRPS18C,MRPS18B,MRPS18A,DAP3,ERAL1,OXA1L,MRPL10,MRPL19,MRPL17,MRPL18,MRPL15,MRPL16,MRPL1,MRPL13,MRPL14,MRPL11,MRPL12,MRPL20,MRPL21,MRPL4,MRPL3,MRPL2,MRPL9,RPS12,TSFM,MRPL28,MRPS2,MRPL27,MRPL24,MRPS7,MRPL22,MRPS6,MRPL23,MRPS5,MRPL32,MRPL30,MRPS9,MRRF,MTRF1L,MRPS16,MRPS17,MRPS14,MRPS15,MRPL39,MRPS10,MRPS11,MTIF2,MRPL37,MTIF3,MRPL38,MRPL35,MRPL36,MRPL33,MRPL34,MRPL42,MRPL43,MRPL40,MRPL41,…
CD22 Mediated BCR Regulation	Reactome_Pathways_2024	-0.85037	-6.26318	3.77e-10	9.27e-07	3.09e-07	70	CD79B,LYN	LYN,IGHV3-53,IGHV3-11,IGKV2D-40,IGHV3-13,IGKV5-2,IGLV7-43,IGKV1D-39,IGKV1D-33,IGLV2-23,IGKV1-5,IGHD,PTPN6,CD22,IGKV3-20,IGHV2-5,IGHV4-34,IGHV3-23,IGHV1-46,IGHV4-39,IGLV3-1,IGKV1-17,IGKV2-29,IGKV2-28,IGKC,IGKV1-16,IGKV1-12,IGHV3-30,IGHV3-33,IGLC6,IGLC7,IGKV1D-16,IGKV3D-20,IGKV1D-12,IGLV1-40,IGHV7-81,IGKV4-1,IGKV2D-28,IGLV3-19,IGHV2-70,IGKV2-30,IGHM,IGHV1-2,IGKV2D-30,IGLV,IGHV,IGHV3-48,IGHV4-59,IGH…
Negative Epigenetic Regulation of rRNA Expression	Reactome_Pathways_2024	-0.671978	-5.86884	4.39e-09	1.08e-05	2.7e-06	82	SUDS3,H2AJ,TAF1B,POLR2H,POLR1B,SAP30BP,SIRT1,GTF2H1,TAF1A,MNAT1,GTF2H5,POLR2F,ERCC3,H2BC1,CDK7,CCNH,H3-3A,SAP30L,DNMT1,HDAC2	H2AZ2,5S RRNA,H2BC9,H2BC4,DNMT3B,H2BC5,H2BC3,H2BC1,H2BC12L,H2BC17,SIRT1,SAP30,SMARCA5,H2BC13,H2BC14,H2BC15,CDK7,H2AJ,18S RRNA, 5.8S RRNA, 28S RRNA,H2BC11,H2BC12,H3-3A,CCNH,SUV39H1,ARID4B,H2AB1,SAP130,TAF1C,TAF1D,TAF1A,5.8S RRNA,TAF1B,SAP18,SUDS3,45S PRE-RRNA GENE,TBP,SAP30BP,H2AC7,H2AFX,MBD2,H2AC6,GTF2H1,H2AC4,GTF2H2,GTF2H3,GTF2H4,GTF2H5,POLR1A,H2AC20,POLR1B,ERCC2,POLR1C,ERCC3,POLR1D,POLR1E,POLR1…
Mitochondrial Translation Elongation	Reactome_Pathways_2024	-0.53145	-5.40409	6.51e-08	0.00016003	2.76e-05	91	MRPL33,MRPL3,MRPS35,MRPL39,TSFM,MRPL9,DAP3,MRPL17,MRPS6,MRPS23,MRPL52,MRPL21,MRPS27,MRPS9,MRPS22,MRPL45,MRPL4,MRPL13,MRPS11,MRPS18A,MRPS33,MRPL46,MRPL34,TUFM,MRPS14,GFM1	TUFM,TSFM,PTCD3,MRPL28,MRPS18C,MRPS18B,MRPS18A,MRPS2,MRPL27,MRPL24,MRPS7,MRPL22,MRPS6,MRPL23,MRPS5,MRPL32,MRPL30,MRPS9,DAP3,MRPS16,MRPS17,MRPS14,MRPS15,MRPL39,MRPS10,MRPS11,MRPL37,MRPL38,MRPL35,MRPL36,MRPL33,MRPL34,MRPL42,MRPL43,MRPL40,MRPL41,MRPS27,GADD45GIP1,MRPS28,MRPS25,MRPS26,MRPS23,MRPS24,MRPS21,MRPS22,ERAL1,MRPL48,MRPL49,MRPL46,MRPL47,MRPL44,MRPL45,MRPL53,OXA1L,MRPL10,MRPL54,MRPL51,MRPL52,…
PATHWAYS IN CANCER	KEGG_2026	0.614979	5.39821	6.73e-08	0.00016537	2.76e-05	525	PDGFA,CDKN2B,WNT16,SMAD3,HHIP,LPAR1,TCF7L2,PIK3R1,VEGFA,CCND2,ESR1,DCC,PPARG,MITF,MMP9,RUNX1T1,ADCY5,BMP4,IL2,PPARD,WNT6,CDKN1B,ETS1,BCL2L11,PLCG2,HEY2,BAK1,GNAS,SMAD4,LAMA5,BMP2,CDK6,PAX8,WNT3A,COL4A2,WNT10A,MECOM,STAT4,CDC42,IL2RA,PTGER4,TGFA,RARB,TERT,CHUK,IL12B,PLCB4,ADCY2,NFKB1,GLI2,IL23R,CAMK2D,COL4A1,DLL1,FASLG,IL12A,EP300,SUFU,IL13,CTNNA3,IFNG,STAT6,RASGRP1,CASP8,IGF1R,TGFB2,IL6R,TGFBR2,I…	EGF,BAD,EML4,AGTR1,BAX,DAND5,LEF1,RB1,RALB,ADCY1,RALA,ADCY5,ADCY4,FZD10,ADCY2,ARAF,ADCY9,DLL1,ADCY8,ADCY7,DLL3,ADCY6,DLL4,GNG2,GNG4,GNG3,GNG5,TFG,AKT3,GNG8,GNG7,MYC,AKT1,AKT2,STAT6,HES5,FZD2,CREBBP,FZD1,PRKCG,FZD4,JAG1,WNT10B,JAG2,WNT10A,FZD6,FZD5,FZD8,FZD7,FZD9,PRKCB,PRKCA,LOC102724023,BCR,FASN,SPI1,CTBP2,CTBP1,PDGFB,PDGFA,HIF1A,PRKACG,HMOX1,NKX3-1,PLCG1,PLCG2,PRKACB,GSTM5,GSTM4,GSTM3,GSTM2,JUN,…
Mitochondrial Translation Termination	Reactome_Pathways_2024	-0.526748	-5.33997	9.3e-08	0.00022838	2.86e-05	91	MRPL33,MRPL3,MTRF1L,MRPS35,MRPL39,MRPL9,DAP3,MRPL17,MRPS6,MRPS23,MRPL52,MRPL21,MRPS27,MRPS9,MRPS22,MRPL45,MRPL4,MRPL13,MRPS11,MRPS18A,MRPS33,MRPL46,MRPL34,MRPS14	PTCD3,MRPL28,MRPS18C,MRPS18B,MRPS18A,MRPS2,MRPL27,MRPL24,MRPS7,MRPL22,MRPS6,MRPL23,MRPS5,MRPL32,MRPL30,MRPS9,MRRF,MTRF1L,DAP3,MRPS16,MRPS17,MRPS14,MRPS15,MRPL39,MRPS10,MRPS11,MRPL37,MRPL38,MRPL35,MRPL36,MRPL33,MRPL34,MRPL42,MRPL43,MRPL40,MRPL41,MRPS27,GADD45GIP1,MRPS28,MRPS25,MRPS26,MRPS23,MRPS24,MRPS21,MRPS22,ERAL1,MRPL48,MRPL49,MRPL46,MRPL47,MRPL44,MRPL45,MRPL53,OXA1L,MRPL10,MRPL54,MRPL51,MRPL5…
Mitochondrial Translation Initiation	Reactome_Pathways_2024	-0.526748	-5.33997	9.3e-08	0.00022838	2.86e-05	91	MRPL33,MRPL3,MRPS35,MRPL39,MRPL9,DAP3,MRPL17,MRPS6,MRPS23,MRPL52,MRPL21,MRPS27,MRPS9,MRPS22,MRPL45,MRPL4,MRPL13,MRPS11,MRPS18A,MRPS33,MTIF2,MRPL46,MRPL34,MRPS14	PTCD3,MRPL28,MRPS18C,MRPS18B,MRPS18A,MRPS2,MRPL27,MRPL24,MRPS7,MRPL22,MRPS6,MRPL23,MRPS5,MRPL32,MRPL30,MRPS9,DAP3,MRPS16,MRPS17,MRPS14,MRPS15,MRPL39,MRPS10,MRPS11,MTIF2,MRPL37,MTIF3,MRPL38,MRPL35,MRPL36,MRPL33,MRPL34,MRPL42,MRPL43,MRPL40,MRPL41,MRPS27,GADD45GIP1,MRPS28,MRPS25,MRPS26,MRPS23,MRPS24,MRPS21,MRPS22,ERAL1,MRPL48,MRPL49,MRPL46,MRPL47,MRPL44,MRPL45,MRPL53,OXA1L,MRPL10,MRPL54,MRPL51,MRPL5…
OXIDATIVE PHOSPHORYLATION	KEGG_2026	-0.519644	-5.30121	1.15e-07	0.00028261	3.14e-05	134	ATP5F1B,ATP5PO,ATP6V1B2,ATP6V0B,NDUFS1,TCIRG1,PTGS2,ATP12A,COX10,ATP6V0A1,COX5B,COX7A2L,ATP6V0A4,COX6A2,ATP5F1D,COX15,COX6C,NDUFS2,ATP6V1D,COX7C,NDUFS3,COX11	ATP6V1E1,PPA1,SDHD,COX7B2,SDHB,SDHC,SDHA,PPA2,UQCRQ,UQCRC2,UQCRC1,IVNS1ABP,ATP6V0D1,NDUFB11,CCNI,NDUFB10,UQCR10,UQCR11,COX6A2,COXFA4L2,NDUFC2-KCTD14,COX6A1,ATP6V1E2,NDUFV3,NDUFV2,NDUFV1,COX8A,ATP6V0C,ATP6V0B,COX8C,ATP6AP1,COX7A2L,ATP4B,ATP4A,ND2,ND4,ND3,ATP6V1B1,ND6,ATP6V1B2,ND5,ATP6V1A,ATP6V1D,ATP8,COX17,UQCRB,ATP6,ATP5MC3,COX7A1,ATP12A,COX7A2,ATP5MC1,ATP5MC2,UQCRH,ATP6V0A4,COX15,ATP6V1F,ATP6V1C…
Antimicrobial Peptides	Reactome_Pathways_2024	-0.471193	-5.17934	2.23e-07	0.00054696	5.47e-05	95	DEFA4,DEFB112,DEFB108B,CAMP,BPIFB6,BPIFB4,PRSS2,BPIFB1,S100A7A,ITLN1,DEFA5,DEFB136,DEFA1,PRTN3,DEFB1,DEFA3,BPIFA2,REG3G	CCR2,CHGA,DEFB104A,DEFA5,PLA2G2A,DEFA6,DEFA3,DEFA4,DEFB136,DEFA1,DEFB135,DEFB134,DEFB133,DEFB132,LYZ,DEFB131,DEFB108B,DEFB130,TLR2,TLR1,CD4,S100A7,S100A9,DEFB4A,S100A8,PRSS2,REG3A,REG3G,LEAP2,CLU,DEFB1,DEFB105A,DEFB109B,ITLN1,PDZD11,SSA2,CTSG,CCR6,PRSS3,CAMP,ELANE,HSP70,DEFB119,DCD,DEFB118,SLC11A1,DEFB117,DEFB116,DEFB115,RNASE7,DEFB114,RNASE6,DEFB113,DEFB112,DEFB106A,RNASE3,DEFB110,ATOX1,BPIFB1,B…
NoRC Negatively Regulates rRNA Expression	Reactome_Pathways_2024	-0.666818	-5.12528	2.97e-07	0.00072968	6.47e-05	76	SUDS3,H2AJ,TAF1B,POLR2H,POLR1B,SAP30BP,GTF2H1,TAF1A,MNAT1,GTF2H5,POLR2F,ERCC3,H2BC1,CDK7,CCNH,H3-3A,SAP30L,DNMT1,HDAC2	H2AZ2,H2BC9,H2BC4,DNMT3B,H2BC5,H2BC3,H2BC1,H2BC12L,H2BC17,SAP30,SMARCA5,H2BC13,H2BC14,H2BC15,CDK7,H2AJ,18S RRNA, 5.8S RRNA, 28S RRNA,H2BC11,H2BC12,H3-3A,CCNH,ARID4B,H2AB1,SAP130,TAF1C,TAF1D,TAF1A,TAF1B,SAP18,SUDS3,45S PRE-RRNA GENE,TBP,SAP30BP,H2AC7,H2AFX,MBD2,H2AC6,GTF2H1,H2AC4,GTF2H2,GTF2H3,GTF2H4,GTF2H5,POLR1A,H2AC20,POLR1B,ERCC2,POLR1C,ERCC3,POLR1D,POLR1E,POLR1F,POLR1G,POLR1H,DNMT1,MNAT1,HDAC…
Immune System	Reactome_Pathways_2024	0.453629	5.1136	3.16e-07	0.00077631	6.47e-05	2150	IP6K2,ATG7,AOC1,SMAD3,CARD11,SH2B3,IRF1,MUC12,MUC5AC,PTPN22,PIK3R1,MAP2K4,VEGFA,NOD2,SOCS3,APOB,LNX1,NCAM1,UBE2E2,MMP9,IRF4,MAPT,NCF4,ITPR2,KIF18A,RORA,IL2,SH3GL2,WASF3,SERPINA1,CDKN1B,OAS2,LY86,NCF1,BCL2L11,PRKCE,CD28,PLCG2,FOXO3,TNFSF18,IRS1,PSMA4,SMARCA4,TYK2,ILF3,LAMA5,POMC,CHRNB4,TNFRSF14,IFIH1,IL19,HERC2,CDKN1A,CD200R1,CTSB,ANAPC1,COL2A1,ITPR3,GATA3,OLFM4,KPNA2,ANAPC4,TNFRSF6B,TSLP,CD44,UBA…	IGHV3-11,IGHV3-13,LNPEP,MCEMP1,IL31RA,ORAI2,ORAI1,RNF220,OPTN,ATF2,NLRX1,ATF1,IGHV3-23,C3AR1,IFNL1,IFNL3,IFNL2,AKT3,AKT1,AKT2,STOM,CREBBP,HLA-DRB5,ATP6AP2,TSLP,TREML2,TREML1,TREML4,8,LGMN,NANOG,HLA-DRB4,DZIP3,HLA-DRB3,HLA-DRB1,GMFG,PLA2G6,GATA3,M,N,SLA2,RNF213,PRKACG,RNF217,TBK1,RNF216,LTA4H,ATG7,PRKACB,ATG5,PRKACA,DUSP6,FUCA1,DUSP3,DUSP4,JUN,JUP,FUCA2,SPHK1,FN1,DUSP7,CENPE,CRLF1,COL3A1,SIGLEC1,S…
Cytokine Signaling in Immune System	Reactome_Pathways_2024	0.569011	4.99511	5.88e-07	0.00144372	0.00011114	776	IP6K2,SMAD3,SH2B3,IRF1,PIK3R1,MAP2K4,VEGFA,NOD2,NCAM1,MMP9,IRF4,MAPT,RORA,IL2,CDKN1B,OAS2,BCL2L11,FOXO3,PLCG2,TNFSF18,IRS1,PSMA4,SMARCA4,TYK2,ILF3,LAMA5,POMC,TNFRSF14,IL19,CDKN1A,GATA3,KPNA2,TNFRSF6B,TSLP,CD44,UBA7,PTPN11,STAT4,CDC42,LIF,IL2RA,ALOX15,IRF8,POM121C,TNFRSF13B,IRS2,CHUK,IL12B,TNFSF8,INPP5D,OAS3,PTK2B,NFKB1,MEF2A,TNFRSF1A,IL23R,TNFRSF11A,CAMK2B,MAP2K3,CAMK2D,BCL6,FANCL,ICAM1,FASLG,IL1…	GBP7,GBP6,COL1A2,PSMC6,PSMC4,PSMC5,PSMC2,IL31RA,PSMC3,PSMC1,ATF2,NLRX1,ATF1,IFNL1,MUC1,IFNL3,PSMD7,IFNL2,PSMD8,PSMD6,AKT3,PSMD3,AKT1,PSMD1,AKT2,PSMD2,STAT6,GBP1,GBP3,GBP2,GBP5,SNCA,GBP4,HLA-DRB5,TSLP,IL22RA2,IL22RA1,VAMP7,8,PSME2,VAMP2,NANOG,HLA-DRB4,HLA-DRB3,HLA-DRB1,IL20RB,GATA3,N,AAAS,SLA2,TBK1,IL20RA,PRKACA,DUSP6,IKBIP,LYN,DUSP3,DUSP4,JUN,SPHK1,FN1,DUSP7,CRLF1,RAPGEF1,CRLF2,IL18BP,ARF1,FPR1,R…
TH17 CELL DIFFERENTIATION	KEGG_2026	0.780363	4.92294	8.53e-07	0.00209254	0.00014084	106	IL4R,SMAD3,TGFB1,IL21R,NFATC2,CD247,IL6,JAK2,PRKCQ,IRF4,NFKB1,IL23R,RORA,IL2,AHR,NFATC1,IL21,IL4,STAT3,SMAD4,TYK2,MAPK3,IFNG,MAPK14,PLCG1,JAK1,STAT6,RORC,GATA3,NFKBIA,ZAP70,RUNX1,IL6R,IL2RA,TGFBR2	TGFB1,IL4R,IL1R1,RUNX1,FOXP3,MAPK13,MAPK14,MAPK11,MAPK12,CD4,MAPK10,IL23A,SPNS1,IL6ST,RELA,IL21R,AHR,IL1RAP,IL2RG,IL27RA,RXRA,RXRB,TBX21,STAT6,HLA-DOB,RXRG,IL12RB1,HLA-DOA,SMAD3,STAT5B,SMAD2,HLA-DRB5,SMAD4,NFKB1,PRKCQ,HLA-DRB4,HLA-DRB3,HLA-DRB1,IL23R,RORC,GATA3,HIF1A,RORA,PPP3R1,PPP3R2,PLCG1,IL6R,STAT5A,HSP90AA1,JUN,NFATC3,NFATC2,NFATC1,TYK2,TGFBR1,TGFBR2,IL2,NFKBIB,IL1B,IL4,NFKBIA,IL6,IRF4,IFNG,…
Generic Transcription Pathway	Reactome_Pathways_2024	0.505635	4.92127	8.6e-07	0.00211038	0.00014084	1230	CDKN2B,SMAD3,APOE,TFAP2C,HDAC7,TCF7L2,KLF4,SESN1,TWIST2,VEGFA,CCND2,ESR1,PPARG,SREBF1,TP63,RBL2,HNF4A,RORA,IL2,SOX9,ARID3A,PPARD,PPARGC1A,CDKN1B,SKI,AUTS2,BCL2L11,CITED2,NR3C1,AGO2,FOXO3,HEY2,RORB,TNFRSF10B,GATA4,PSMA4,SMARCE1,SMARCA4,SMAD4,RSPO3,ZFHX3,BMP2,POMC,CHEK2,CDK6,RPTOR,ABCA6,TBX5,CDKN1A,PITX2,ANAPC1,AR,GATA3,TP53INP1,TFAP2B,ANAPC4,RMI2,RUNX3,PIP4K2A,PTPN11,IL2RA,SUPT4H1,BLK,TGFA,RARB,MD…	RBFOX1,ZNF287,RBFOX3,ZNF285,ZNF282,DEK,GATAD2A,PRKAB1,PRKAB2,GATAD2B,COL1A2,COL1A1,PSMC6,PSMC4,SCO2,ZNF705EP,PSMC5,PSMC2,PSMC3,BAX,PSMC1,MYL9,ATF2,LEF1,PRKAA2,ZNF274,MT-CO1,ZNF273,MT-CO2,DLL1,PRKAA1,PSMD7,PSMD8,PSMD6,AKT3,PSMD3,AKT1,PSMD1,AKT2,PSMD2,HES1,PPARGC1A,PPARGC1B,ZNF268,ZNF267,CNOT6L,ZNF18,ZNF266,CREBBP,ZNF19,JAG1,ZNF264,DAXX,ZNF263,ABCA6,ACTL6A,ACTL6B,ZNF10,NR2F1,NR0B2,ZNF12,NR0B1,NR2F6…
INFLAMMATORY BOWEL DISEASE	KEGG_2026	0.854385	4.87732	1.08e-06	0.00263874	0.00016514	63	IL4R,TGFB1,SMAD3,IL21R,IL12B,TLR4,NOD2,IL6,IL12RB2,NFKB1,IL23R,IL2,RORA,IL18R1,NFATC1,IL21,STAT3,IL12A,IL13,MAF,STAT6,RORC,GATA3,IL10,TGFB2,STAT4	TGFB1,IL4R,TGFB3,IL10,JUN,TGFB2,IL13,IL18,NFATC1,FOXP3,IL2,IL1A,IL5,TLR2,IL1B,IL4,IL6,IL23A,IFNG,HLA-DRA,TLR5,TLR4,HLA-DQB2,IL18R1,RELA,IL21R,NOD2,TNF,IL2RG,TBX21,STAT6,HLA-DOB,IL12RB2,IL12RB1,HLA-DQA2,HLA-DOA,HLA-DQA1,SMAD3,SMAD2,HLA-DRB5,IFNGR1,STAT1,IFNGR2,STAT3,STAT4,NFKB1,MAF,IL17F,HLA-DRB4,HLA-DRB3,HLA-DRB1,IL22,IL21,IL23R,RORC,GATA3,RORA,HLA-DMB,IL18RAP,HLA-DPA1,IL12B,IL12A,HLA-DMA
Late Phase of HIV Life Cycle	Reactome_Pathways_2024	-0.518266	-4.84061	1.29e-06	0.0031754	0.00018709	145	POM121,NUP133,POLR2H,CHMP3,NUP42,GTF2H1,RAE1,MNAT1,GTF2H5,VPS4B,GTF2A2,RANGAP1,POLR2F,POLR2B,GTF2E2,ERCC3,MVB12B,UBAP1,CDK7,CCNH,CHMP6,ELOA,NELFCD,TAF3,CHMP2B,SEH1L,TAF4,TAF11,UBA52,GTF2A1,NUP85,NUP62,RANBP2	SUPT16H,NUP214,GTF2F1,NUP210,GTF2F2,NUP93,PPIA,VIF,NUP98,CHMP4C,CHMP4B,CHMP4A,RAN,VPS28,NUP205,CCNK,CCNT2,RNMT,CCNT1,CCNH,GTF2B,GTF2E1,GTF2E2,NUP160,TAF1L,NUP85,MVB12B,MVB12A,NUP88,RAE1,TAF9B,VTA1,ELOA2,VPS37D,NUP153,VPS37B,NUP155,VPS37C,PDCD6IP,SUPT5H,VPS37A,CHMP2B,CHMP3,NMT2,TAF4B,CHMP2A,CHMP7,MNAT1,CHMP5,CHMP6,NMT1,TSG101,POM121,NELFA,NEDD4L,AAAS,TPR,UBC,POM121C,UBB,NUP62,NELFE,RCC1,NELFB,SEC1…
Classical Antibody-Mediated Complement Activation	Reactome_Pathways_2024	-0.520749	-4.82903	1.37e-06	0.00336533	0.00018728	88	C1S	IGHV3-53,IGHV3-11,IGKV2D-40,IGHV3-13,IGKV5-2,IGLV7-46,IGLV7-43,IGKV1D-39,IGKV1D-33,IGLV2-23,IGKV1-5,IGKV3-20,IGHV2-5,IGLV8-61,IGHV4-34,IGHV3-23,IGHV1-46,IGHV4-39,IGLV3-1,IGLV4-60,IGLV2-33,IGKV1-17,IGKV2-29,IGKV2-28,IGKC,IGKV1-16,IGKV1-12,IGLV11-55,IGHV3-30,IGHV3-33,IGLC6,IGLC7,IGKV1D-16,IGKV3D-20,IGKV1D-12,IGLV1-40,IGLV3-16,IGLV1-36,IGLV3-12,IGLV5-37,IGLV4-69,IGHV7-81,IGKV4-1,IGKV2D-28,IGLV3-19,I…
Role of Phospholipids in Phagocytosis	Reactome_Pathways_2024	0.763456	4.77465	1.8e-06	0.0044133	0.00023279	107	PLA2G6,ITPR2,FCGR3A,PIK3R1,CD247,FCGR2A,PLCG1,PRKCE,PLCG2,ITPR3	IGHV3-11,IGHV3-13,IGKV5-2,IGKV1D-39,IGKV1D-33,IGKV1-5,IGKV3-20,AHCYL1,IGLV8-61,IGHV3-23,IGLV3-1,IGKV1-17,IGKC,IGKV1-16,IGKV1-12,PRKCD,PRKCE,IGKV1D-16,IGKV1D-12,IGLV1-40,PLPP5,PIK3R1,IGLV1-36,IGKV4-1,IGKV2D-28,PLPP4,IGKV2-30,IGHV1-2,IGKV2D-30,IGLV,IGHV4-59,IGHV1-69,PLA2G6,IGLV1-51,IGHG4,IGLV1-44,IGLV2-11,IGLV2-8,IGHG2,IGHG3,IGHG1,IGLV1-47,IGLV6-57,IGLV2-14,IGKV3-15,IGLV2-18,PLCG1,PLCG2,IGKV3-11,IG…
Nucleotide Excision Repair	Reactome_Pathways_2024	-0.409162	-4.70836	2.5e-06	0.00611667	0.00029767	108	RFC5,CHD1L,POLR2H,GTF2H1,MNAT1,GTF2H5,ERCC6,POLR2F,POLR2B,MCRS1,CDK7,CCNH,PARP1,ERCC5,CUL4A,RPA3,UBA52,RPA1,UBE2V2,POLK	UBE2I,USP7,LIG1,LIG3,RBX1,COPS5,COPS4,COPS6,POLE2,COPS3,POLE3,COPS2,POLE4,COPS8,ZNF830,PPIE,UBE2N,PCNA,CCNH,GPS1,RUVBL1,ACTB,YY1,TFPT,RNF111,AQR,ACTL6A,USP45,INO80,XRCC1,PIAS1,PIAS3,MNAT1,INO80B,INO80D,INO80C,INO80E,UVSSA,XPA,COPS7B,COPS7A,XPC,UBC,UBB,RFC4,RFC5,ACTR8,RFC2,MCRS1,RFC3,ACTR5,RFC1,RAD23B,RAD23A,CUL4B,CUL4A,CDK7,PRPF19,CETN2,ELL,RPS27A,PARP2,PARP1,CHD1L,RPA2,GTF2H1,RPA3,GTF2H2,GTF2H3,…
[truncated: 2,437 more rows]

## Sheet: ST4
Supplementary Table 4 | Association between continuous gene pleiotropy score (gPS) and membership in functional gene categories.
category	Gene set or functional category name.
label	Full label including total gene count in the category and percentage overlapping with GWAS-associated genes (format: category (N/X%)).
odds_ratio	Odds ratio (OR) from logistic regression testing the association between continuous gPS and membership in this gene category. Values > 1 indicate enrichment of higher-gPS genes; values < 1 indicate depletion.
log_odds_ratio	Natural logarithm of the odds ratio.
[truncated: 28 more rows]

## Sheet: ST5
Supplementary Table 5 | All target–indication pairs from ChEMBL with GWAS genetic support annotation.
[truncated: 37,389 more rows]

[truncated: 7 more sheets: ST6, ST7, ST8, ST9, ST10, ST11, ST12]
